# Supplementary material for: What lies behind the large genome of Colletotrichum lindemuthianum
Source: Front Fungal Biol. 2024 Oct 15;5:1459229. doi: 10.3389/ffunb.2024.1459229 (PMC11518743; doi:10.3389/ffunb.2024.1459229)
Supplement: Suplementary Table 1 — Fungal species used for analysis. [file Table1.xlsx]

## Sheet: Table S1
Table S1. Fungal species used to analysis.
Species	Assembly
Alternaria alternata	GCA_001642055.1
Aspergillus niger	GCA_000002855.2
Beauveria bassiana	GCA_000280675.1
Botrytis cinerea	GCA_000143535.4
Bremia lactucae	GCA_004359215.2
Colletotrichum fioriniae	GCA_000582985.1
Colletotrichum gloeosporioides	GCA_011800055.1
Colletotrichum graminicola	GCA_000149035.1
Colletotrichum higginsianum	GCA_001672515.1
Colletotrichum lindemuthianum	GCA_001693025.2
Colletotrichum orbiculare	GCA_000350065.2
Colletotrichum orchidophilum	GCA_001831195.1
Colletotrichum sidae	GCA_004367935.1
Colletotrichum spinosum	GCA_004366825.1
Colletotrichum tofieldiae	GCA_001625265.1
Colletotrichum trifolii	GCA_004367215.1
Fusarium oxysporum	GCA_000271745.2
Leptosphaeria maculans	GCA_000230375.1
Metarhizium anisopliae	GCA_013305495.1
Moniliophthora roreri	GCA_001466705.2
Neurospora crassa	GCA_000182925.2
Pyricularia oryzae	GCA_000002495.2
Rhizoctonia solani	GCA_000524645.1
Saccharomyces cerevisiae	GCA_000146045.2
Schizosaccharomyces pombe	GCA_000002945.2
Sclerotinia sclerotiorum	GCA_000146945.2
Trichoderma virens	GCA_000170995.2
Ustilago maydis	GCA_000328475.2
Verticillium dahliae	GCA_000150675.2
Zymoseptoria tritici	GCA_000219625.1
