# Supplementary material for: What lies behind the large genome of Colletotrichum lindemuthianum
Source: Front Fungal Biol. 2024 Oct 15;5:1459229. doi: 10.3389/ffunb.2024.1459229 (PMC11518743; doi:10.3389/ffunb.2024.1459229)
Supplement: Suplementary Table 2 — Alignment-Hit table of effector comparison between candidate effectors from Queiroz et al., (2019) and current candidate effectores. [file Table2.xlsx]

## Sheet: Table S2
Table S2. Alignment-Hit table of effector comparison between candidate effectors from Queiroz et al., (2019) and current candidate effectores
query id	subject ids	% identity	alignment length	mismatches	gap opens	q. start	q. end	s. start	s. end	evalue	bit score	% positives
ClEC1_i89	S89_g44	100000	104	0	0	1	104	1	104	1.85e-75	213	100.00
ClEC101_i89	S89_g3286	100000	68	0	0	1	68	1	68	2.18e-45	135	100.00
ClEC104_i89	S89_g3372	100000	88	0	0	1	88	1	88	6.51e-63	181	100.00
ClEC105_i89	S89_g3378	100000	110	0	0	1	110	1	110	3.90e-81	228	100.00
ClEC107_i89	S89_g3514	100000	156	0	0	1	156	1	156	9.32e-114	315	100.00
ClEC108_i89	S89_g3764	100000	228	0	0	1	228	1	228	3.67e-174	473	100.00
ClEC110_i89	S89_g3835	100000	214	0	0	1	214	1	214	1.05e-160	438	100.00
ClEC113_i89	S89_g3999	100000	102	0	0	1	102	1	102	2.18e-75	213	100.00
ClEC120_i89	S89_g4173	100000	117	0	0	1	117	1	117	3.66e-85	239	100.00
ClEC121_i89	S89_g4280	100000	79	0	0	1	79	1	79	4.75e-56	162	100.00
ClEC122_i89	S89_g4371	100000	147	0	0	1	147	1	147	2.19e-108	300	100.00
ClEC123_i89	S89_g4397	100000	181	0	0	1	181	1	181	3.18e-136	373	100.00
ClEC124_i89	S89_g4461	100000	85	0	0	1	85	1	85	1.42e-57	167	100.00
ClEC125_i89	S89_g4498	100000	126	0	0	1	126	1	126	5.36e-94	262	100.00
ClEC128_i89	S89_g4644	100000	79	0	0	1	79	1	79	7.99e-55	159	100.00
ClEC130_i89	S89_g4686	100000	159	0	0	1	159	1	159	1.46e-117	324	100.00
ClEC133_i89	S89_g4762	100000	114	0	0	1	114	1	114	4.72e-83	233	100.00
ClEC138_i89	S89_g5049	100000	123	0	0	1	123	1	123	2.24e-91	255	100.00
ClEC139_i89	S89_g5176	100000	68	0	0	1	68	1	68	4.42e-47	139	100.00
ClEC146_i89	S89_g5502	100000	186	0	0	1	186	1	186	9.31e-142	388	100.00
ClEC148_i89	S89_g5619	100000	148	0	0	1	148	1	148	1.23e-111	308	100.00
ClEC150_i89	S89_g5666	100000	226	0	0	1	226	1	226	5.09e-174	473	100.00
ClEC151_i89	S89_g5709	100000	121	0	0	1	121	1	121	7.00e-89	249	100.00
ClEC153_i89	S89_g5852	100000	249	0	0	1	249	1	249	0.0	514	100.00
ClEC154_i89	S89_g5853	100000	86	0	0	1	86	1	86	1.39e-61	177	100.00
ClEC155_i89	S89_g5881	100000	142	0	0	1	142	1	142	1.72e-108	300	100.00
ClEC156_i89	S89_g5884	100000	170	0	0	1	170	1	170	4.91e-120	332	100.00
ClEC157_i89	S89_g5888	100000	146	0	0	1	146	1	146	4.54e-107	297	100.00
ClEC162_i89	S89_g5975	100000	184	0	0	1	184	1	184	4.54e-133	365	100.00
ClEC163_i89	S89_g6000	100000	154	0	0	1	154	1	154	3.45e-117	323	100.00
ClEC164_i89	S89_g6130	100000	118	0	0	1	118	1	118	2.33e-88	247	100.00
ClEC165_i89	S89_g6151	100000	180	0	0	1	180	1	180	4.50e-133	365	100.00
ClEC166_i89	S89_g6171	100000	263	0	0	1	263	1	263	0.0	552	100.00
ClEC168_i89	S89_g6414	100000	104	0	0	1	104	1	104	6.98e-76	214	100.00
ClEC169_i89	S89_g6561	100000	251	0	0	1	251	1	251	0.0	498	100.00
ClEC170_i89	S89_g6570	100000	146	0	0	1	146	1	146	1.37e-107	298	100.00
ClEC171_i89	S89_g6584	100000	184	0	0	1	184	1	184	6.30e-140	383	100.00
ClEC173_i89	S89_g6590	100000	213	0	0	1	213	1	213	4.15e-138	381	100.00
ClEC174_i89	S89_g6600	100000	86	0	0	1	86	1	86	4.39e-62	178	100.00
ClEC175_i89	S89_g6622	100000	175	0	0	1	175	1	175	3.00e-129	355	100.00
ClEC179_i89	S89_g6776	100000	238	0	0	1	238	1	238	2.00e-178	484	100.00
ClEC18_i89	S89_g717	100000	168	0	0	1	168	1	168	9.76e-123	338	100.00
ClEC181_i89	S89_g6859	100000	128	0	0	1	128	1	128	2.61e-95	266	100.00
ClEC183_i89	S89_g6952	100000	105	0	0	1	105	1	105	1.74e-77	219	100.00
ClEC184_i89	S89_g7032	100000	175	0	0	1	175	1	175	4.62e-132	362	100.00
ClEC185_i89	S89_g7037	100000	70	0	0	1	70	1	70	2.10e-46	137	100.00
ClEC186_i89	S89_g7053	100000	201	0	0	1	201	1	201	1.24e-149	409	100.00
ClEC187_i89	S89_g7115	100000	78	0	0	1	78	1	78	1.97e-55	161	100.00
ClEC189_i89	S89_g7256	100000	95	0	0	1	95	1	95	5.42e-66	189	100.00
ClEC191_i89	S89_g7311	100000	201	0	0	1	201	1	201	2.17e-151	413	100.00
ClEC192_i89	S89_g7321	100000	127	0	0	1	127	1	127	2.09e-97	271	100.00
ClEC193_i89	S89_g7323	100000	123	0	0	1	123	1	123	1.01e-93	261	100.00
ClEC194_i89	S89_g7324	100000	137	0	0	1	137	1	137	6.59e-104	288	100.00
ClEC196_i89	S89_g7341	100000	230	0	0	1	230	1	230	9.32e-168	457	100.00
ClEC197_i89	S89_g7368	100000	133	0	0	1	133	1	133	1.16e-94	264	100.00
ClEC202_i89	S89_g7490	100000	103	0	0	1	103	1	103	1.53e-75	214	100.00
ClEC203_i89	S89_g7534	100000	203	0	0	1	203	1	203	1.37e-135	374	100.00
ClEC204_i89	S89_g7540	100000	127	0	0	1	127	1	127	1.31e-94	264	100.00
ClEC205_i89	S89_g7558	100000	184	0	0	1	184	1	184	1.46e-137	377	100.00
ClEC206_i89	S89_g7576	100000	126	0	0	1	126	1	126	7.62e-90	251	100.00
ClEC207_i89	S89_g7582	100000	72	0	0	1	72	1	72	4.39e-50	147	100.00
ClEC208_i89	S89_g7585	100000	145	0	0	1	145	1	145	3.42e-107	297	100.00
ClEC209_i89	S89_g7589	100000	146	0	0	1	146	1	146	9.27e-102	283	100.00
ClEC212_i89	S89_g7696	100000	96	0	0	1	96	1	96	4.15e-66	189	100.00
ClEC213_i89	S89_g7741	100000	171	0	0	1	171	1	171	3.76e-121	334	100.00
ClEC216_i89	S89_g8087	100000	90	0	0	1	90	1	90	8.93e-64	183	100.00
ClEC218_i89	S89_g8133	100000	200	0	0	1	200	1	200	2.65e-150	410	100.00
ClEC219_i89	S89_g8134	100000	93	0	0	1	93	1	93	2.71e-66	189	100.00
ClEC220_i89	S89_g8159	100000	73	0	0	1	73	1	73	1.50e-51	150	100.00
ClEC221_i89	S89_g8174	100000	187	0	0	1	187	1	187	1.20e-140	385	100.00
ClEC222_i89	S89_g8182	100000	68	0	0	1	68	1	68	6.08e-47	139	100.00
ClEC224_i89	S89_g8271	100000	197	0	0	1	197	1	197	1.27e-151	414	100.00
ClEC226_i89	S89_g8287	100000	107	0	0	1	107	1	107	6.48e-79	223	100.00
ClEC228_i89	S89_g8390	100000	151	0	0	1	151	1	151	2.40e-110	305	100.00
ClEC23_i89	S89_g935	100000	87	0	0	1	87	1	87	5.54e-60	173	100.00
ClEC231_i89	S89_g8525	100000	226	0	0	1	226	1	226	1.66e-170	464	100.00
ClEC232_i89	S89_g8536	100000	188	0	0	1	188	1	188	1.28e-139	382	100.00
ClEC233_i89	S89_g8545	100000	132	0	0	1	132	1	132	3.06e-98	273	100.00
ClEC236_i89	S89_g8609	100000	265	0	0	1	265	1	265	0.0	551	100.00
ClEC238_i89	S89_g8707	100000	182	0	0	1	182	1	182	5.91e-139	380	100.00
ClEC239_i89	S89_g8728	100000	114	0	0	1	114	1	114	1.06e-84	238	100.00
ClEC241_i89	S89_g8838	100000	206	0	0	1	206	1	206	7.02e-157	427	100.00
ClEC242_i89	S89_g8903	100000	107	0	0	1	107	1	107	2.34e-75	213	100.00
ClEC243_i89	S89_g8920	100000	199	0	0	1	199	1	199	2.19e-152	416	100.00
ClEC244_i89	S89_g8928	100000	284	0	0	1	284	1	284	0.0	570	100.00
ClEC245_i89	S89_g9018	100000	118	0	0	1	118	1	118	3.74e-88	247	100.00
ClEC25_i89	S89_g944	100000	166	0	0	1	166	1	166	1.57e-117	325	100.00
ClEC251_i89	S89_g9329	100000	105	0	0	1	105	1	105	1.11e-77	219	100.00
ClEC253_i89	S89_g9477	100000	186	0	0	1	186	1	186	1.89e-138	379	100.00
ClEC256_i89	S89_g9623	100000	78	0	0	1	78	1	78	4.60e-57	165	100.00
ClEC257_i89	S89_g9641	100000	116	0	0	1	116	1	116	3.47e-85	239	100.00
ClEC26_i89	S89_g966	100000	210	0	0	1	210	1	210	8.22e-161	438	100.00
ClEC260_i89	S89_g9837	100000	107	0	0	1	107	1	107	3.50e-76	216	100.00
ClEC261_i89	S89_g9849	100000	147	0	0	1	147	1	147	1.10e-111	308	100.00
ClEC262_i89	S89_g9855	100000	78	0	0	1	78	1	78	6.69e-57	164	100.00
ClEC267_i89	S89_g10119	100000	237	0	0	1	237	1	237	3.62e-171	466	100.00
ClEC268_i89	S89_g10121	100000	209	0	0	1	209	1	209	2.92e-157	429	100.00
ClEC269_i89	S89_g10142	100000	113	0	0	1	113	1	113	3.49e-82	231	100.00
ClEC27_i89	S89_g1069	100000	118	0	0	1	118	1	118	1.82e-86	243	100.00
ClEC270_i89	S89_g10154	100000	114	0	0	1	114	1	114	3.44e-78	221	100.00
ClEC271_i89	S89_g10157	100000	162	0	0	1	162	1	162	4.04e-122	336	100.00
ClEC272_i89	S89_g10169	100000	93	0	0	1	93	1	93	5.92e-65	186	100.00
ClEC274_i89	S89_g10252	100000	160	0	0	1	160	1	160	9.76e-121	332	100.00
ClEC277_i89	S89_g10322	100000	159	0	0	1	159	1	159	1.87e-118	327	100.00
ClEC278_i89	S89_g10343	100000	179	0	0	1	179	1	179	2.20e-134	369	100.00
ClEC28_i89	S89_g1070	100000	185	0	0	1	185	1	185	4.70e-138	378	100.00
ClEC281_i89	S89_g10493	100000	162	0	0	1	162	1	162	1.95e-123	339	100.00
ClEC282_i89	S89_g10499	100000	230	0	0	1	230	1	230	1.47e-175	477	100.00
ClEC284_i89	S89_g10523	100000	193	0	0	1	193	1	193	8.03e-144	394	100.00
ClEC285_i89	S89_g10524	100000	136	0	0	1	136	1	136	2.88e-102	284	100.00
ClEC286_i89	S89_g10533	100000	76	0	0	1	76	1	76	2.62e-52	153	100.00
ClEC288_i89	S89_g10543	100000	67	0	0	1	67	1	67	8.30e-45	133	100.00
ClEC290_i89	S89_g10613	100000	94	0	0	1	94	1	94	6.83e-67	191	100.00
ClEC291_i89	S89_g10626	100000	85	0	0	1	85	1	85	8.46e-61	175	100.00
ClEC292_i89	S89_g10803	100000	90	0	0	1	90	1	90	1.27e-66	190	100.00
ClEC294_i89	S89_g10878	100000	126	0	0	1	126	1	126	6.39e-94	262	100.00
ClEC295_i89	S89_g10884	100000	120	0	0	1	120	1	120	4.44e-88	247	100.00
ClEC298_i89	S89_g10948	100000	169	0	0	1	169	1	169	6.39e-126	346	100.00
ClEC3_i89	S89_g71	100000	170	0	0	1	170	1	170	1.57e-130	358	100.00
ClEC302_i89	S89_g11088	100000	186	0	0	1	186	1	186	2.70e-141	387	100.00
ClEC303_i89	S89_g11111	100000	198	0	0	1	198	1	198	3.71e-146	400	100.00
ClEC304_i89	S89_g11168	100000	282	0	0	1	282	1	282	0.0	584	100.00
ClEC306_i89	S89_g11207	100000	107	0	0	1	107	1	107	6.99e-76	215	100.00
ClEC31_i89	S89_g1163	100000	118	0	0	1	118	1	118	1.82e-86	243	100.00
ClEC310_i89	S89_g11270	100000	156	0	0	1	156	1	156	1.18e-99	279	100.00
ClEC315_i89	S89_g11321	100000	99	0	0	1	99	1	99	5.98e-68	194	100.00
ClEC318_i89	S89_g11355	100000	182	0	0	1	182	1	182	1.05e-138	380	100.00
ClEC319_i89	S89_g11358	100000	116	0	0	1	116	1	116	5.21e-81	228	100.00
ClEC321_i89	S89_g11380	100000	185	0	0	1	185	1	185	5.55e-137	375	100.00
ClEC326_i89	S89_g11627	100000	141	0	0	1	141	1	141	2.09e-104	290	100.00
ClEC328_i89	S89_g7123	100000	75	0	0	1	75	1	75	1.35e-53	156	100.00
ClEC329_i89	S89_g7465	100000	105	0	0	1	105	1	105	2.41e-75	213	100.00
ClEC330_i89	S89_g4562	100000	225	0	0	1	225	1	225	1.32e-167	456	100.00
ClEC336_i89	S89_g11389	100000	81	0	0	1	81	1	81	3.55e-58	168	100.00
ClEC338_i89	S89_g11235	100000	107	0	0	1	107	1	107	8.01e-78	220	100.00
ClEC339_i89	S89_g7036	100000	222	0	0	1	222	1	222	2.03e-171	466	100.00
ClEC34_i89	S89_g1215	100000	90	0	0	1	90	1	90	2.12e-64	184	100.00
ClEC340_i89	S89_g6791	100000	232	0	0	1	232	1	232	1.80e-173	472	100.00
ClEC342_i89	S89_g7862	100000	86	0	0	1	86	1	86	2.27e-59	171	100.00
ClEC344_i89	S89_g11026	100000	94	0	0	1	94	1	94	4.79e-68	194	100.00
ClEC346_i89	S89_g8719	100000	188	0	0	1	188	1	188	1.74e-140	385	100.00
ClEC347_i89	S89_g10237	100000	240	0	0	1	240	1	240	0.0	494	100.00
ClEC350_i89	S89_g9746	100000	151	0	0	1	151	1	151	2.16e-112	311	100.00
ClEC351_i89	S89_g354	100000	239	0	0	1	239	1	239	1.49e-180	490	100.00
ClEC353_i89	S89_g867	100000	206	0	0	1	206	1	206	4.84e-156	426	100.00
ClEC36_i89	S89_g1230	100000	204	0	0	1	204	1	204	7.99e-152	415	100.00
ClEC37_i89	S89_g1514	100000	103	0	0	1	103	1	103	8.17e-76	214	100.00
ClEC4_i89	S89_g101	100000	113	0	0	1	113	1	113	4.04e-81	228	100.00
ClEC41_i89	S89_g1617	100000	116	0	0	1	116	1	116	2.88e-85	239	100.00
ClEC42_i89	S89_g1620	100000	184	0	0	1	184	1	184	4.96e-139	380	100.00
ClEC45_i89	S89_g1671	100000	77	0	0	1	77	1	77	7.19e-54	157	100.00
ClEC46_i89	S89_g1704	100000	158	0	0	1	158	1	158	1.53e-115	319	100.00
ClEC48_i89	S89_g1838	100000	76	0	0	1	76	1	76	9.73e-54	156	100.00
ClEC51_i89	S89_g2023	100000	298	0	0	1	298	1	298	0.0	627	100.00
ClEC54_i89	S89_g2042	100000	235	0	0	1	235	1	235	5.00e-166	453	100.00
ClEC55_i89	S89_g2046	100000	162	0	0	1	162	1	162	8.92e-121	333	100.00
ClEC57_i89	S89_g2070	100000	320	0	0	1	320	1	320	0.0	669	100.00
ClEC58_i89	S89_g2072	100000	81	0	0	1	81	1	81	1.50e-56	164	100.00
ClEC6_i89	S89_g186	100000	89	0	0	1	89	1	89	2.65e-64	184	100.00
ClEC61_i89	S89_g2288	100000	217	0	0	1	217	1	217	4.00e-166	452	100.00
ClEC65_i89	S89_g2393	100000	187	0	0	1	187	1	187	6.25e-143	391	100.00
ClEC66_i89	S89_g2396	100000	165	0	0	1	165	1	165	2.09e-121	335	100.00
ClEC68_i89	S89_g2433	100000	126	0	0	1	126	1	126	1.05e-91	256	100.00
ClEC69_i89	S89_g2444	100000	170	0	0	1	170	1	170	1.11e-123	341	100.00
ClEC71_i89	S89_g2476	100000	195	0	0	1	195	1	195	1.55e-149	408	100.00
ClEC72_i89	S89_g2613	100000	214	0	0	1	214	1	214	2.72e-166	452	100.00
ClEC73_i89	S89_g2730	100000	82	0	0	1	82	1	82	6.97e-58	167	100.00
ClEC76_i89	S89_g2771	100000	162	0	0	1	162	1	162	1.91e-123	339	100.00
ClEC77_i89	S89_g2774	100000	103	0	0	1	103	1	103	2.30e-74	211	100.00
ClEC78_i89	S89_g2911	100000	253	0	0	1	253	1	253	0.0	515	100.00
ClEC79_i89	S89_g2930	100000	164	0	0	1	164	1	164	1.06e-117	325	100.00
ClEC80_i89	S89_g2985	100000	163	0	0	1	163	1	163	2.95e-108	301	100.00
ClEC81_i89	S89_g2986	100000	270	0	0	1	270	1	270	0.0	497	100.00
ClEC83_i89	S89_g3011	100000	219	0	0	1	219	1	219	1.47e-166	453	100.00
ClEC84_i89	S89_g3016	100000	126	0	0	1	126	1	126	8.81e-89	249	100.00
ClEC86_i89	S89_g3114	100000	227	0	0	1	227	1	227	1.90e-173	471	100.00
ClEC87_i89	S89_g3126	100000	95	0	0	1	95	1	95	1.54e-68	195	100.00
ClEC89_i89	S89_g3140	100000	133	0	0	1	133	1	133	1.14e-98	275	100.00
ClEC9_i89	S89_g291	100000	117	0	0	1	117	1	117	3.68e-83	234	100.00
ClEC90_i89	S89_g3156	100000	189	0	0	1	189	1	189	5.35e-139	381	100.00
ClEC93_i89	S89_g3206	100000	106	0	0	1	106	1	106	8.33e-77	217	100.00
ClEC98_i89	S89_g3262	100000	85	0	0	1	85	1	85	1.45e-62	179	100.00
ClEC99_i89	S89_g3263	100000	85	0	0	1	85	1	85	1.84e-60	174	100.00
ClEC297_i89	S89_g3425	64151	53	15	1	841	893	359	407	1.72e-12	65.9	71.70
ClEC29_i89	S89_g8246	60870	23	8	1	1	22	1	23	4	29.6	78.26
ClEC52_i89	S89_g8246	60000	20	8	0	1	20	1	20	23	29.3	85.00
ClEC134_i89	S89_g944	57241	145	61	1	32	176	22	165	6.75e-49	155	76.55
ClEC182_i89	S89_g7196	56000	25	9	1	34	56	45	69	26	28.5	68.00
ClEC230_i89	S89_g4428	55814	43	19	0	90	132	164	206	1.10e-08	47.8	72.09
ClEC307_i89	S89_g7890	53846	26	11	1	7	31	8	33	14	27.7	61.54
ClEC199_i89	S89_g10141	50575	261	108	6	1	243	1	258	2.96e-83	245	62.07
ClEC137_i89	S89_g7315	50000	26	13	0	1	26	424	449	5	32.0	65.38
ClEC2_i89	S89_g1761	50000	30	13	1	21	48	351	380	11	29.6	63.33
ClEC96_i89	S89_g4428	50000	50	21	2	83	132	157	202	3	33.9	54.00
ClEC225_i89	S89_g10157	49697	165	77	4	1	163	1	161	6.46e-52	159	67.88
ClEC97_i89	S89_g11111	48684	152	72	3	61	207	46	196	2.70e-39	131	61.84
ClEC324_i89	S89_g1620	48677	189	90	5	1	188	1	183	6.68e-51	158	61.38
ClEC152_i89	S89_g944	47297	148	74	2	24	171	22	165	2.78e-31	107	60.14
ClEC118_i89	S89_g1514	47000	100	43	3	1	90	1	100	2.06e-23	81.6	57.00
ClEC43_i89	S89_g8928	45230	283	110	7	21	269	13	284	2.62e-75	227	59.36
ClEC214_i89	S89_g9018	44262	122	60	5	1	119	1	117	2.71e-26	90.5	59.02
ClEC215_i89	S89_g1071	43750	48	19	3	3	47	4	46	5.64e-04	31.6	58.33
ClEC335_i89	S89_g11026	43158	95	42	4	1	87	1	91	2.13e-15	61.2	55.79
ClEC223_i89	S89_g3016	43089	123	59	4	1	112	1	123	2.24e-22	80.5	56.91
ClEC259_i89	S89_g2185	42857	105	55	3	203	305	177	278	1.67e-17	76.3	57.14
ClEC299_i89	S89_g1070	42857	189	99	4	1	186	1	183	3.48e-44	143	56.08
ClEC237_i89	S89_g4427	42553	47	25	1	306	350	203	249	11	32.7	53.19
ClEC24_i89	S89_g3020	42149	121	60	4	46	165	37	148	1.80e-23	88.2	54.55
ClEC316_i89	S89_g5852	41176	221	105	5	30	235	39	249	9.21e-56	174	59.73
ClEC229_i89	S89_g8292	40976	205	95	7	31	216	41	238	7.21e-36	122	51.22
ClEC188_i89	S89_g222	40580	69	40	1	95	162	49	117	1.47e-09	50.4	53.62
ClEC248_i89	S89_g1071	39706	136	76	4	30	165	64	193	2.24e-22	84.3	55.88
ClEC49_i89	S89_g7743	39456	147	66	4	42	184	40	167	1.92e-25	94.4	51.70
ClEC53_i89	S89_g8292	39394	33	20	0	93	125	150	182	10	30.8	60.61
ClEC178_i89	S89_g354	39189	222	127	4	25	244	24	239	4.32e-46	149	54.95
ClEC308_i89	S89_g2345	38462	78	44	2	7	83	9	83	9.05e-10	50.1	55.13
ClEC129_i89	S89_g2730	38235	34	21	0	4	37	10	43	47	26.9	61.76
ClEC59_i89	S89_g8995	37963	108	63	2	151	258	95	198	1.60e-16	72.4	52.78
ClEC160_i89	S89_g935	37705	61	37	1	23	83	23	82	4.74e-05	35.8	50.82
ClEC275_i89	S89_g2288	37500	64	38	1	18	79	12	75	8.09e-09	48.5	57.81
ClEC14_i89	S89_g5881	37313	67	32	3	23	89	83	139	8.32e-05	34.3	49.25
ClEC320_i89	S89_g1707	36667	30	19	0	19	48	180	209	22	27.3	53.33
ClEC115_i89	S89_g6600	36250	80	31	3	1	75	1	65	1.02e-08	44.3	45.00
ClEC136_i89	S89_g7743	36170	47	28	1	161	207	109	153	10	31.6	59.57
ClEC227_i89	S89_g354	36123	227	120	6	34	256	29	234	2.18e-30	111	48.46
ClEC190_i89	S89_g11355	35519	183	104	8	3	182	5	176	1.42e-22	85.1	50.27
ClEC255_i89	S89_g1070	35519	183	111	4	6	185	7	185	2.08e-34	115	52.46
ClEC280_i89	S89_g867	35266	207	101	6	1	177	1	204	7.27e-34	114	48.31
ClEC111_i89	S89_g7585	34454	119	56	7	31	142	36	139	6.98e-10	52.0	47.06
ClEC176_i89	S89_g593	34286	175	105	5	1	173	1	167	8.33e-16	67.0	50.29
ClEC33_i89	S89_g354	33784	222	128	8	41	259	32	237	6.93e-21	86.3	47.75
ClEC140_i89	S89_g3303	33766	77	39	4	29	104	42	107	6	32.3	48.05
ClEC12_i89	S89_g2635	33475	236	140	6	24	248	31	260	2.16e-25	97.4	47.46
ClEC240_i89	S89_g2768	33333	114	71	5	8	119	4	114	7.69e-11	50.8	50.00
ClEC317_i89	S89_g8287	33333	102	49	5	1	86	1	99	3.13e-05	35.8	43.14
ClEC40_i89	S89_g5852	32934	167	104	5	102	265	85	246	1.65e-25	97.1	52.10
ClEC305_i89	S89_g4446	32500	40	24	1	146	182	63	102	29	30.0	57.50
ClEC119_i89	S89_g354	32143	224	125	8	39	256	32	234	6.79e-23	93.2	45.54
ClEC141_i89	S89_g354	32093	215	125	7	37	246	32	230	8.29e-24	92.4	44.65
ClEC159_i89	S89_g6258	31707	82	55	1	36	116	43	124	1.25e-04	36.2	48.78
ClEC63_i89	S89_g354	31390	223	132	7	46	264	32	237	3.51e-21	85.9	43.95
ClEC16_i89	S89_g1012	30216	139	94	2	77	214	50	186	1.07e-19	80.1	51.80
ClEC92_i89	S89_g7139	30159	63	41	2	22	81	717	779	42	27.3	47.62
ClEC279_i89	S89_g593	29630	54	38	0	1	54	1	54	6	29.3	50.00
ClEC95_i89	S89_g7123	29630	81	32	4	1	74	1	63	35	28.5	39.51
ClEC56_i89	S89_g6236	29091	220	132	7	24	238	40	240	1.01e-15	69.7	42.27
ClEC30_i89	S89_g10142	29060	117	70	3	6	121	7	111	1.69e-09	48.1	42.74
ClEC135_i89	S89_g4427	28977	176	108	7	36	208	54	215	5.07e-13	62.8	43.75
ClEC273_i89	S89_g3140	28125	64	44	1	53	114	18	81	5	30.8	45.31
ClEC309_i89	S89_g5852	27907	215	140	8	47	260	46	246	2.73e-18	77.4	48.37
ClEC247_i89	S89_g10151	27726	321	173	8	1	277	1	306	2.31e-12	61.2	39.56
ClEC117_i89	S89_g10116	27536	69	50	0	63	131	473	541	1.43e-04	37.0	39.13
ClEC258_i89	S89_g7116	27500	120	70	3	103	205	543	662	12	32.3	38.33
ClEC177_i89	S89_g4427	27184	103	62	4	254	345	149	249	6	33.5	39.81
ClEC195_i89	S89_g7196	26852	108	73	4	89	192	69	174	8	32.7	34.26
ClEC20_i89	S89_g8928	26820	261	160	11	15	249	21	276	4.19e-14	65.9	42.15
ClEC145_i89	S89_g2774	26733	101	61	3	5	102	4	94	1.20e-05	36.6	43.56
ClEC327_i89	S89_g2185	26389	72	51	1	100	169	25	96	14	31.2	43.06
ClEC201_i89	S89_g4427	25253	198	109	9	184	354	70	255	5.44e-07	46.2	41.41
ClEC313_i89	S89_g4427	25000	276	169	9	6	276	13	255	4.80e-18	79.0	40.94
ClEC102_i89	S89_g9662	24561	114	63	5	5	114	184	278	1	34.3	36.84
ClEC7_i89	S89_g10162	23810	63	48	0	38	100	212	274	24	28.1	42.86
