# Supplementary material for: What lies behind the large genome of Colletotrichum lindemuthianum
Source: Front Fungal Biol. 2024 Oct 15;5:1459229. doi: 10.3389/ffunb.2024.1459229 (PMC11518743; doi:10.3389/ffunb.2024.1459229)
Supplement: Suplementary Table 3 — Details of effector candidates predicted in the Colletotrichum lindemuthianum first genome assembly (Queiroz et al., 2019). [file Table3.xlsx]

## Sheet: Table S3
Table S3. Details of effector candidates predicted in the Colletotrichum lindemuthianum first genome assembly (Queiroz et al. 2019).
name	effectorp1	effectorp2	deepredeff_fungi	effectorp3_cytoplasmic	effectorp3_apoplastic	signalp3_hmm	signalp4	signalp5	signalp6	deepsig	phobius_sp	targetp_secreted	is_secreted	any_signal_peptide	single_transmembrane	multiple_transmembrane	phobius_tmcount	tmhmm_tmcount
S89_g10497	984	831	871	.	993	1	1	1	1	1	1	1	1	1	0	0	0	0
S89_g3262	996	895	878	.	978	1	1	1	1	1	1	1	1	1	0	0	0	0
S89_g8407	994	868	95	525	975	1	1	1	1	1	1	1	1	1	0	0	0	0
S89_g6241	999	887	639	502	968	1	1	1	1	1	1	1	1	1	0	0	0	0
S89_g291	10	901	745	942	959	1	1	1	1	1	1	1	1	1	0	0	0	0
S89_g1617	10	917	36	796	959	1	1	1	1	1	1	1	1	1	0	0	0	0
S89_g11627	997	835	28	.	959	1	1	1	1	1	1	1	1	1	0	0	0	0
S89_g6428	10	908	808	857	946	1	1	1	1	1	1	1	1	1	0	0	0	0
S89_g6591	44	456	905	.	935	1	1	1	1	1	1	1	1	1	0	0	0	0
S89_g101	971	626	15	.	933	1	1	1	1	1	1	1	1	1	0	0	0	0
S89_g11588	978	889	984	.	933	1	1	1	1	1	1	1	1	1	0	0	0	0
S89_g8287	988	756	38	.	932	1	1	1	1	1	1	1	1	1	0	0	0	0
S89_g10626	10	895	6	633	926	1	1	1	1	0	1	1	1	1	0	0	0	0
S89_g8134	10	942	542	.	926	1	1	1	1	1	1	1	1	1	0	0	0	0
S89_g8159	10	933	972	826	922	1	1	1	1	1	1	1	1	1	0	0	0	0
S89_g7540	10	968	2	677	912	1	1	1	1	1	1	1	1	1	0	0	0	0
S89_g4975	975	912	62	.	911	1	1	0	0	0	1	1	0	1	0	1	0	0
S89_g10524	624	825	269	.	901	1	1	1	1	1	1	1	1	1	0	0	0	0
S89_g1671	10	696	979	.	901	1	1	1	1	1	1	1	1	1	0	0	0	0
S89_g10948	997	82	54	.	897	1	1	1	1	1	1	1	1	1	0	0	0	0
S89_g9989	10	938	165	642	888	1	1	1	1	1	1	1	1	1	0	0	0	0
S89_g3372	999	814	788	.	886	1	1	1	1	1	1	1	1	1	0	0	0	0
S89_g7037	10	512	846	.	886	1	1	1	1	1	1	1	1	1	0	0	0	0
S89_g3263	999	769	646	.	874	1	1	1	1	1	1	1	1	1	0	0	0	0
S89_g2072	10	981	104	647	863	1	1	1	1	1	1	1	1	1	0	0	0	0
S89_g10030	366	717	1	.	863	1	1	1	1	1	1	1	1	1	0	0	0	0
S89_g1215	10	844	54	.	862	1	1	1	1	1	1	1	1	1	0	0	0	0
S89_g44	999	934	24	.	861	1	1	1	1	1	1	1	1	1	0	0	0	0
S89_g7368	99	491	654	.	859	1	1	1	1	1	1	1	1	1	0	0	0	0
S89_g935	10	729	6	.	859	1	1	1	1	1	1	1	1	1	0	0	0	0
S89_g11088	886	691	151	.	858	1	1	1	1	1	1	1	1	1	0	0	0	0
S89_g7741	887	452	9	.	857	1	1	1	1	1	1	1	1	1	0	0	0	0
S89_g5888	25	208	886	.	848	1	1	1	1	1	1	1	1	1	0	0	0	0
S89_g4498	10	918	172	598	843	1	1	1	1	1	1	1	1	1	0	0	0	0
S89_g8488	10	812	704	.	836	1	1	1	1	1	1	1	1	1	0	0	0	0
S89_g3016	10	898	1	.	834	1	1	1	1	1	1	1	1	1	0	0	0	0
S89_g186	10	962	497	.	833	1	1	1	1	1	1	1	1	1	0	0	0	0
S89_g3378	10	983	431	507	832	1	1	1	1	1	1	1	1	1	0	0	0	0
S89_g3140	923	765	32	.	826	1	1	1	1	1	1	1	1	1	0	0	0	0
S89_g3999	999	931	14	.	825	1	1	1	1	1	1	1	1	1	0	0	0	0
S89_g4644	10	639	3	.	824	1	1	1	1	1	1	1	1	1	0	0	0	0
S89_g10884	10	961	15	0.54	823	1	1	1	1	1	1	1	1	1	0	0	0	0
S89_g10613	994	904	13	.	823	1	1	1	1	1	1	1	1	1	0	0	0	0
S89_g10252	847	755	589	.	818	1	1	1	1	0	1	1	1	1	0	0	0	0
S89_g5853	10	856	92	.	814	1	1	1	1	1	1	1	1	1	0	0	0	0
S89_g5619	998	942	51	804	808	1	1	1	1	1	1	1	1	1	0	0	0	0
S89_g6236	3	249	758	.	803	1	1	1	1	1	1	1	1	1	0	0	0	0
S89_g4762	10	893	719	.	802	1	1	1	1	1	1	1	1	1	0	0	0	0
S89_g6570	284	231	754	.	801	1	1	1	1	1	1	1	1	1	0	0	0	0
S89_g71	10	906	78	813	796	1	1	1	1	1	1	1	1	1	0	0	0	0
S89_g8903	864	531	673	.	793	1	1	1	1	1	1	1	1	1	0	0	0	0
S89_g1838	10	769	34	.	792	1	1	1	1	1	1	1	1	1	0	0	0	0
S89_g6584	591	644	952	.	791	1	1	1	1	1	1	1	1	1	0	0	0	0
S89_g1514	993	929	662	.	787	1	1	1	1	1	1	1	1	1	0	0	0	0
S89_g8182	10	808	835	.	785	1	1	1	1	1	1	1	1	1	0	0	0	0
S89_g3020	994	858	39	.	784	1	1	1	1	1	1	1	1	1	0	0	0	0
S89_g5176	10	696	946	.	784	1	1	1	1	1	1	1	1	1	0	0	0	0
S89_g7256	686	397	24	.	772	1	1	1	1	1	1	1	1	1	0	0	0	0
S89_g6952	973	814	829	.	768	1	1	1	1	1	1	1	1	1	0	0	0	0
S89_g7582	98	536	296	.	765	1	1	1	1	1	1	1	1	1	0	0	0	0
S89_g3286	10	577	351	.	761	1	1	1	1	1	1	1	1	1	0	0	0	0
S89_g2768	993	826	18	.	759	1	1	1	1	1	1	1	1	1	0	0	0	0
S89_g2929	237	387	535	.	758	1	1	1	1	1	1	1	1	1	0	0	0	0
S89_g4417	975	832	945	516	756	1	1	1	1	1	1	1	1	1	0	0	0	0
S89_g4506	437	402	389	.	756	1	1	1	1	1	1	1	1	1	0	0	0	0
S89_g8838	945	829	124	.	755	1	1	1	1	1	1	1	1	1	0	0	0	0
S89_g2389	0	98	822	.	754	1	1	1	1	1	1	1	1	1	0	0	0	0
S89_g3835	33	519	952	.	753	1	1	1	1	1	1	1	1	1	0	0	0	0
S89_g3514	944	663	79	.	751	1	1	1	1	1	1	1	1	1	0	0	0	0
S89_g6561	7	494	966	.	751	1	1	1	1	1	1	1	1	1	0	0	0	0
S89_g8292	237	503	297	.	751	1	1	1	1	1	1	1	1	1	0	0	0	0
S89_g8957	10	863	82	.	749	1	1	1	1	1	1	1	1	1	0	0	0	0
S89_g11380	706	443	231	.	748	1	1	1	1	1	1	1	1	1	0	0	0	0
S89_g10523	542	497	907	.	747	1	1	1	1	1	1	1	1	1	0	0	0	0
S89_g1163	616	567	123	.	747	1	1	1	1	1	1	1	1	1	0	0	0	0
S89_g7462	542	419	128	.	743	1	1	1	1	1	1	1	1	1	0	0	0	0
S89_g9987	826	761	15	639	741	1	1	1	1	1	1	1	1	1	0	0	0	0
S89_g8757	10	856	803	.	741	1	1	1	1	1	1	1	1	1	0	0	0	0
S89_g9746	826	635	43	.	737	1	1	1	1	1	1	1	1	1	0	0	0	0
S89_g5881	982	928	7	.	736	1	1	1	1	1	1	1	1	1	0	0	0	0
S89_g6585	10	896	54	676	734	1	1	1	1	1	1	1	1	1	0	0	0	0
S89_g4371	505	648	8	.	732	1	1	1	1	1	1	1	1	1	0	0	0	0
S89_g6622	961	507	58	.	729	1	1	1	1	1	1	1	1	1	0	0	0	0
S89_g2444	10	882	944	605	724	1	1	1	1	1	1	1	1	1	0	0	0	0
S89_g9018	945	846	927	.	724	1	1	1	1	1	1	1	1	1	0	0	0	0
S89_g6414	10	928	16	989	721	1	1	1	1	1	1	1	1	1	0	0	0	0
S89_g8246	10	545	282	0.66	717	1	1	1	1	1	1	1	1	1	0	0	0	0
S89_g1806	10	938	906	908	711	1	1	1	1	1	1	1	1	1	0	0	0	0
S89_g3122	10	873	301	663	709	1	1	1	1	1	1	1	1	1	0	0	0	0
S89_g11026	999	877	858	563	709	1	1	1	1	1	1	1	1	1	0	0	0	0
S89_g9560	997	872	17	592	704	1	1	1	1	1	1	1	0	1	0	1	0	0
S89_g6538	689	409	114	.	704	1	1	1	1	1	1	1	1	1	0	0	0	0
S89_g1729	363	495	874	.	702	1	1	1	1	1	1	1	1	1	1	0	0	0
S89_g10322	892	519	1	561	699	1	1	1	1	1	1	1	1	1	0	0	0	0
S89_g10533	10	866	496	634	698	1	1	1	1	1	1	1	1	1	0	0	0	0
S89_g7324	959	835	929	.	697	1	1	1	1	0	1	1	1	1	0	0	0	0
S89_g8174	991	768	54	.	697	1	1	1	1	1	1	1	1	1	0	0	0	0
S89_g8108	64	591	68	.	695	1	1	1	1	1	1	1	1	1	0	0	0	0
S89_g6600	10	913	111	.	693	1	1	1	1	1	1	1	1	1	0	0	0	0
S89_g6702	999	712	727	.	685	1	1	1	1	1	1	1	1	1	0	0	0	0
S89_g7538	10	856	45	797	684	1	1	1	1	1	1	1	1	1	0	0	0	0
S89_g1510	0	131	899	.	683	1	1	1	1	1	1	1	1	1	0	0	0	0
S89_g8525	45	39	989	.	678	1	1	1	1	1	1	1	1	1	0	0	0	0
S89_g10157	104	373	505	.	674	1	1	1	1	1	1	1	1	1	0	0	0	0
S89_g7053	857	77	908	.	669	1	1	1	1	1	1	1	1	1	0	0	0	0
S89_g7005	381	553	7	.	663	1	1	1	1	1	1	1	1	1	1	0	0	0
S89_g7321	10	944	965	843	661	1	1	1	1	1	1	1	1	1	0	0	0	0
S89_g9325	861	512	84	.	656	1	1	1	1	1	1	1	1	1	0	0	0	0
S89_g7423	511	695	478	.	642	1	1	1	1	0	1	1	1	1	1	0	0	0
S89_g10493	974	909	341	925	641	1	1	1	1	1	1	1	1	1	0	0	0	0
S89_g8609	974	698	142	716	634	1	1	1	1	1	1	1	1	1	0	0	0	0
S89_g2985	10	667	526	.	632	1	1	1	1	1	1	1	1	1	0	0	0	0
S89_g5852	17	47	968	.	631	1	1	1	1	1	1	1	1	1	0	0	0	0
S89_g8243	994	85	945	606	629	1	1	1	1	1	1	1	1	1	0	0	0	0
S89_g3114	395	509	4	.	629	1	1	1	1	1	1	1	1	1	0	0	0	0
S89_g6151	919	577	76	0.75	619	1	1	1	1	1	1	1	1	1	0	0	0	0
S89_g6172	824	697	624	.	616	1	1	1	1	1	1	1	0	1	0	1	0	0
S89_g11064	994	758	974	.	615	1	1	1	1	1	1	1	1	1	0	0	0	0
S89_g936	18	525	919	.	613	1	1	1	1	1	1	1	1	1	0	0	0	0
S89_g5884	0	201	904	.	609	1	1	1	1	1	1	1	1	1	0	0	0	0
S89_g5453	999	889	127	0.78	605	1	1	1	1	1	1	1	1	1	0	0	0	0
S89_g5451	2	317	863	.	605	1	1	1	1	0	1	1	1	1	0	0	0	0
S89_g867	945	702	33	.	603	1	1	1	1	1	1	1	1	1	0	0	0	0
S89_g4552	44	769	642	.	602	1	1	1	1	1	1	1	1	1	0	0	0	0
S89_g11235	994	917	652	.	596	1	1	1	1	1	1	1	1	1	0	0	0	0
S89_g4648	10	483	677	.	587	1	1	1	1	1	1	1	1	1	0	0	0	0
S89_g9402	0	262	711	.	586	1	1	1	1	1	1	1	1	1	0	0	0	0
S89_g6593	415	606	748	531	581	1	1	1	1	1	1	1	1	1	0	0	0	0
S89_g9641	997	873	22	776	577	1	1	1	1	1	1	1	1	1	0	0	0	0
S89_g6000	991	907	871	775	576	1	1	1	1	1	1	1	1	1	0	0	0	0
S89_g2683	383	416	89	.	576	1	1	1	1	1	1	1	1	1	0	0	0	0
S89_g3209	453	538	6	.	576	1	1	1	1	1	1	1	1	1	0	0	0	0
S89_g341	954	396	805	.	574	1	0	0	1	1	1	1	1	1	0	0	0	0
S89_g7307	12	72	991	.	574	1	1	1	1	1	1	1	1	1	0	0	0	0
S89_g354	185	5	785	.	572	1	1	1	1	1	1	1	1	1	0	0	0	0
S89_g7862	927	485	19	.	568	1	1	1	1	1	1	1	1	1	0	0	0	0
S89_g10253	94	586	299	.	566	1	1	1	1	1	1	1	1	1	0	0	0	0
S89_g10237	707	693	66	.	564	1	1	1	1	1	1	1	1	1	0	0	0	0
S89_g3427	0	169	752	.	563	1	1	1	1	1	1	1	1	1	0	0	0	0
S89_g4280	998	76	397	673	561	1	1	1	1	1	1	1	1	1	0	0	0	0
S89_g11065	10	829	869	773	559	1	1	1	1	1	1	1	1	1	0	0	0	0
S89_g5972	684	626	597	.	556	1	1	1	1	1	1	1	1	1	0	0	0	0
S89_g7528	0	26	837	.	556	1	1	1	1	1	1	1	1	1	0	0	0	0
S89_g7341	918	368	493	654	554	1	1	1	1	1	1	1	1	1	0	0	0	0
S89_g3698	577	678	46	.	553	1	1	1	1	1	1	1	1	1	1	0	0	0
S89_g687	429	303	446	.	553	1	1	1	1	1	1	1	1	1	0	0	0	0
S89_g8969	0	71	714	.	552	1	1	1	1	1	1	1	1	1	0	0	0	0
S89_g8898	10	508	43	.	545	1	1	1	1	1	1	1	1	1	0	0	0	0
S89_g1070	997	771	64	.	543	1	1	1	1	1	1	1	1	1	0	0	0	0
S89_g2771	971	799	62	.	543	1	1	1	1	1	1	1	1	1	0	0	0	0
S89_g4068	386	514	938	.	543	1	1	1	1	1	1	1	1	1	0	0	0	0
S89_g6263	0	7	901	.	541	1	1	1	1	1	1	1	1	1	0	0	0	0
S89_g4562	337	499	524	.	534	1	1	1	1	1	1	1	1	1	0	0	0	0
S89_g7980	99	946	6	538	532	1	1	1	0	0	1	1	1	1	0	0	0	0
S89_g9537	0	5	981	.	532	1	1	1	1	1	1	1	1	1	0	0	0	0
S89_g8497	10	629	17	636	529	1	1	1	1	1	1	1	1	1	0	0	0	0
S89_g3629	1	646	941	.	528	1	1	1	1	1	1	1	1	1	0	0	0	0
S89_g9116	3	258	939	.	528	1	1	1	1	1	1	1	1	1	0	0	0	0
S89_g2433	579	488	846	.	516	1	1	1	1	1	1	1	1	1	0	0	0	0
S89_g7585	18	147	747	.	513	1	1	1	1	1	1	1	1	1	0	0	0	0
S89_g2750	2	7	608	.	506	1	1	1	1	1	1	1	1	1	0	0	0	0
S89_g3303	724	335	927	.	504	1	1	1	1	1	1	1	1	1	0	0	0	0
S89_g3126	998	938	294	.	0.87	1	1	1	1	1	1	1	1	1	0	0	0	0
S89_g8133	61	575	656	.	0.82	1	1	1	1	1	1	1	1	1	0	0	0	0
S89_g7558	977	763	43	.	0.81	1	1	1	1	1	1	1	1	1	0	0	0	0
S89_g11389	993	907	846	.	0.79	1	1	1	1	1	1	1	1	1	0	0	0	0
S89_g2730	10	83	926	.	0.76	1	1	1	1	1	1	1	1	1	0	0	0	0
S89_g4686	32	662	132	.	0.73	1	1	1	0	1	1	1	1	1	0	0	0	0
S89_g2619	231	519	972	.	0.71	1	1	1	1	1	1	1	1	1	1	0	0	0
S89_g5666	935	744	12	.	0.71	1	1	1	1	1	1	1	1	1	0	0	0	0
S89_g6776	73	452	947	.	0.62	1	1	1	1	1	1	1	1	1	0	0	0	0
S89_g4475	959	82	863	.	0.59	1	1	1	1	1	1	1	1	1	0	0	0	0
S89_g7032	831	671	362	.	0.59	1	1	1	1	1	1	1	1	1	0	0	0	0
S89_g4871	245	62	299	848	0.57	1	0	1	0	0	0	1	1	1	1	0	0	0
S89_g9850	996	805	142	915	0.56	1	1	1	1	1	1	1	1	1	0	0	0	0
S89_g9477	994	756	911	.	0.56	1	1	1	1	1	1	1	1	1	0	0	0	0
S89_g10803	995	82	483	552	0.54	1	1	1	1	1	1	1	1	1	0	0	0	0
S89_g9853	474	59	979	.	0.53	1	1	1	1	1	1	1	1	1	0	0	0	0
S89_g2635	11	677	528	.	0.52	1	1	1	1	1	1	1	1	1	0	0	0	0
S89_g918	981	891	766	985	.	1	1	1	1	1	1	1	1	1	0	0	0	0
S89_g8707	586	621	897	938	.	1	1	1	1	1	1	1	1	1	0	0	0	0
S89_g7428	917	725	799	934	.	1	0	1	0	0	1	1	1	1	0	0	0	0
S89_g7696	979	368	24	933	.	1	1	1	1	1	1	1	1	1	0	0	0	0
S89_g2930	996	671	461	923	.	1	1	1	1	1	1	1	1	1	0	0	0	0
S89_g1926	10	872	75	916	.	1	0	1	0	0	1	1	1	1	0	0	0	0
S89_g2396	996	724	506	916	.	1	1	1	1	1	1	1	1	1	0	0	0	0
S89_g7222	9	765	946	908	.	1	1	1	1	1	1	1	1	1	0	0	0	0
S89_g11207	997	492	947	905	.	1	1	1	1	1	1	1	1	1	0	0	0	0
S89_g9148	972	856	713	895	.	1	0	0	0	0	0	0	1	1	0	0	0	0
S89_g944	996	626	425	895	.	1	1	1	1	1	1	1	1	1	0	0	0	0
S89_g1071	999	729	933	893	.	1	1	1	1	1	1	1	1	1	0	0	0	0
S89_g8536	885	462	279	871	.	1	1	1	1	1	1	1	1	1	0	0	0	0
S89_g593	996	577	931	868	.	1	1	1	1	1	1	1	1	1	0	0	0	0
S89_g8906	566	14	824	864	.	1	1	1	1	1	1	1	1	1	0	0	0	0
S89_g8390	978	512	99	856	.	1	1	1	1	1	1	1	1	1	0	0	0	0
S89_g2345	10	819	277	839	.	1	1	1	1	1	1	1	1	1	0	0	0	0
S89_g5649	841	342	939	838	.	1	0	0	1	0	1	1	1	1	0	0	0	0
S89_g4698	963	56	13	835	.	1	1	1	1	1	1	1	1	1	0	0	0	0
S89_g8492	10	911	302	827	.	1	1	1	1	1	1	1	1	1	0	0	0	0
S89_g6590	10	356	781	824	.	1	1	1	1	1	1	1	1	1	0	0	0	0
S89_g7456	22	28	949	824	.	1	1	1	1	1	1	1	1	1	0	0	0	0
S89_g4711	0	325	992	818	.	1	1	1	1	1	1	1	1	1	0	0	0	0
S89_g7589	108	183	926	813	.	1	1	1	1	1	1	1	1	1	0	0	0	0
S89_g731	14	775	865	806	.	0	1	0	0	0	1	1	1	1	0	0	0	0
S89_g9144	997	445	916	806	.	1	0	0	0	0	1	0	1	1	0	0	0	0
S89_g5931	809	819	685	805	.	1	1	1	1	1	1	1	1	1	0	0	0	0
S89_g8194	998	461	552	805	.	1	1	1	1	1	1	1	1	1	0	0	0	0
S89_g7827	989	72	966	798	.	1	0	0	0	0	0	1	1	1	1	0	0	0
S89_g10951	972	763	913	788	.	1	1	1	0	0	0	1	1	1	1	0	0	0
S89_g9021	916	569	48	785	.	1	0	0	0	0	1	1	1	1	0	0	0	0
S89_g4167	995	573	257	773	.	1	0	0	0	0	1	0	1	1	0	0	0	0
S89_g8928	347	613	826	739	.	1	1	1	1	0	1	1	1	1	0	0	0	0
S89_g4764	38	164	614	729	.	1	1	1	1	1	1	1	1	1	0	0	0	0
S89_g3118	786	654	295	726	.	1	0	0	0	0	1	0	1	1	0	0	0	0
S89_g10543	10	676	201	721	.	1	1	1	1	1	1	1	1	1	0	0	0	0
S89_g10689	9	111	884	721	.	1	0	0	0	0	1	0	1	1	0	0	0	0
S89_g1012	702	522	33	719	.	1	0	0	0	0	1	1	1	1	0	0	0	0
S89_g10119	587	198	651	714	.	1	1	1	1	1	1	1	1	1	0	0	0	0
S89_g3391	584	208	949	714	.	1	1	1	1	1	1	1	1	1	0	0	0	0
S89_g7576	964	688	527	712	.	1	1	1	1	1	1	1	1	1	0	0	0	0
S89_g11321	257	185	988	711	.	1	1	0	1	1	1	1	1	1	0	0	0	0
S89_g6376	742	651	812	707	.	1	0	0	0	0	0	0	1	1	1	0	0	0
S89_g3842	966	312	859	699	.	1	1	1	1	1	1	1	1	1	0	0	0	0
S89_g9915	0	313	745	691	.	1	0	0	0	0	1	0	1	1	0	0	0	0
S89_g2476	765	643	139	684	.	1	1	1	1	1	1	1	1	1	0	0	0	0
S89_g3011	935	852	148	684	.	1	1	1	1	1	1	1	1	1	0	0	0	0
S89_g8361	991	896	688	684	.	1	0	0	0	0	1	0	1	1	0	0	0	0
S89_g1069	736	385	587	678	.	1	1	1	1	1	1	1	1	1	0	0	0	0
S89_g1852	0	203	506	676	.	1	1	1	1	1	1	1	1	1	0	0	0	0
S89_g966	968	868	118	675	.	1	1	1	1	1	1	1	1	1	0	0	0	0
S89_g7534	997	182	794	674	.	1	1	1	1	1	1	1	1	1	0	0	0	0
S89_g7036	864	806	608	668	.	1	1	1	1	1	1	1	1	1	0	0	0	0
S89_g6439	0	164	939	667	.	1	1	1	1	1	1	1	1	1	0	0	0	0
S89_g11358	942	264	51	662	.	1	1	1	1	1	1	1	1	1	0	0	0	0
S89_g7181	891	74	225	657	.	1	1	1	1	1	1	1	1	1	1	0	0	0
S89_g8877	0	1	737	656	.	1	1	1	1	1	1	1	1	1	0	0	0	0
S89_g7890	203	656	916	653	.	1	1	1	1	1	1	1	1	1	0	0	0	0
S89_g7469	997	533	47	652	.	0	1	0	0	1	0	1	1	1	0	0	0	0
S89_g4285	999	874	132	648	.	1	1	0	0	0	1	1	1	1	0	0	0	0
S89_g4223	0	116	672	643	.	1	1	1	1	1	1	1	1	1	0	0	0	0
S89_g10251	84	762	16	642	.	1	0	1	0	1	1	1	1	1	0	0	0	0
S89_g2987	99	199	789	636	.	1	1	0	0	1	1	0	1	1	0	0	0	0
S89_g1444	402	517	3	635	.	1	1	1	1	0	1	1	1	1	1	0	0	0
S89_g5957	613	161	953	635	.	1	0	1	0	0	1	1	1	1	0	0	0	0
S89_g7122	977	832	369	634	.	1	0	1	1	1	1	1	1	1	0	0	0	0
S89_g7569	989	253	12	632	.	1	1	1	1	1	1	1	1	1	0	0	0	0
S89_g2774	994	873	202	629	.	1	1	1	1	1	1	1	1	1	0	0	0	0
S89_g11168	164	58	994	627	.	1	1	1	1	0	1	1	1	1	0	0	0	0
S89_g6238	964	671	14	621	.	1	0	0	0	0	1	0	1	1	0	0	0	0
S89_g9849	861	626	794	616	.	1	1	1	1	1	1	1	1	1	0	0	0	0
S89_g5889	737	554	424	611	.	1	1	1	1	1	1	1	1	1	0	0	0	0
S89_g8271	609	66	67	611	.	1	1	1	1	1	1	1	1	1	0	0	0	0
S89_g10751	956	805	77	607	.	1	1	1	1	1	1	1	1	1	0	0	0	0
S89_g5254	609	113	759	607	.	1	0	0	0	1	1	0	1	1	0	0	0	0
S89_g10848	916	439	35	603	.	1	1	1	1	1	1	1	1	1	1	0	0	0
S89_g4856	858	116	13	603	.	1	0	0	0	0	1	0	1	1	0	0	0	0
S89_g4054	0	247	863	601	.	1	1	1	1	1	1	1	1	1	0	0	0	0
S89_g2523	935	452	317	592	.	1	1	1	1	1	1	1	1	1	0	0	0	0
S89_g3720	896	661	96	582	.	1	1	1	1	1	1	1	1	1	1	0	0	0
S89_g5708	597	453	1	579	.	1	1	1	1	1	1	1	1	1	0	0	0	0
S89_g9329	914	719	467	579	.	1	1	1	0	1	0	1	1	1	0	0	0	0
S89_g2299	969	849	9	575	.	1	1	1	1	1	1	1	1	1	0	0	0	0
S89_g8193	689	752	968	572	.	1	1	1	1	1	1	1	1	1	0	0	0	0
S89_g4971	985	603	964	565	.	1	1	1	0	0	1	1	1	1	0	0	0	0
S89_g5206	979	769	997	561	.	1	1	1	1	1	1	1	1	1	0	0	0	0
S89_g11215	0	192	641	557	.	1	1	1	1	1	1	1	1	1	1	0	0	0
S89_g17	973	88	465	555	.	1	1	1	1	1	1	1	1	1	0	0	0	0
S89_g9623	998	791	889	544	.	1	1	1	1	1	1	1	1	1	0	0	0	0
S89_g5432	2	45	864	537	.	1	1	1	1	1	1	1	1	1	0	0	0	0
S89_g1591	999	664	2	536	.	1	1	1	1	1	1	1	1	1	1	0	0	0
S89_g4496	46	612	471	531	.	1	1	1	1	1	1	1	1	1	0	0	0	0
S89_g11383	473	572	91	526	.	1	1	1	1	1	1	1	1	1	0	0	0	0
S89_g7743	862	533	973	525	.	1	1	1	1	1	1	1	1	1	0	0	0	0
S89_g871	131	54	757	522	.	1	1	1	1	1	1	1	1	1	0	0	0	0
S89_g10343	98	814	857	519	.	1	1	1	1	1	1	1	1	1	0	0	0	0
S89_g1230	804	565	102	514	.	1	1	1	1	1	1	1	1	1	0	0	0	0
S89_g1704	867	701	953	0.92	.	1	1	1	1	1	1	1	1	1	0	0	0	0
S89_g8087	368	38	972	0.86	.	1	1	1	1	1	1	1	1	1	0	0	0	0
S89_g2986	787	17	186	0.81	.	1	1	1	1	1	1	1	1	1	0	0	0	0
S89_g7465	964	79	726	0.79	.	1	1	1	1	1	1	1	1	1	0	0	0	0
S89_g9536	10	944	7	0.77	.	1	1	1	1	1	1	1	1	1	0	0	0	0
S89_g1443	991	421	456	0.69	.	1	0	0	0	0	1	1	1	1	0	0	0	0
S89_g5709	999	783	944	0.65	.	1	1	1	1	1	1	1	1	1	0	0	0	0
S89_g5246	523	579	707	0.58	.	1	1	1	0	1	1	1	1	1	1	0	0	0
S89_g11355	742	737	884	0.57	.	1	1	1	1	1	1	1	1	1	0	0	0	0
S89_g10616	748	66	403	0.54	.	1	1	1	1	1	1	1	1	1	0	0	0	0
S89_g7490	995	701	979	0.53	.	1	1	1	0	1	1	1	1	1	0	0	0	0
S89_g10142	971	717	68	.	.	1	1	1	1	1	1	1	1	1	0	0	0	0
S89_g10152	83	599	655	.	.	1	1	1	1	1	1	1	1	1	0	0	0	0
S89_g10191	569	67	264	.	.	1	1	1	1	1	1	1	0	1	0	1	0	0
S89_g10499	368	606	815	.	.	1	1	1	1	1	1	1	1	1	0	0	0	0
S89_g10737	911	639	66	.	.	1	1	1	1	1	1	1	1	1	0	0	0	0
S89_g10807	994	492	195	.	.	1	0	0	0	1	1	1	1	1	0	0	0	0
S89_g10878	898	672	361	.	.	1	1	1	1	1	1	1	1	1	0	0	0	0
S89_g10957	826	712	868	.	.	1	0	1	1	0	1	1	1	1	1	0	0	0
S89_g11111	636	338	922	.	.	1	1	1	1	1	1	1	1	1	0	0	0	0
S89_g11225	965	151	538	.	.	1	1	1	1	1	1	1	1	1	0	0	0	0
S89_g11270	939	176	675	.	.	1	1	1	1	1	1	1	1	1	0	0	0	0
S89_g11275	865	641	34	.	.	1	1	1	1	1	1	1	1	1	0	0	0	0
S89_g11354	428	526	951	.	.	1	1	1	1	1	1	1	1	1	0	0	0	0
S89_g11357	10	902	4	.	.	1	1	1	1	1	1	1	1	1	0	0	0	0
S89_g11436	944	394	77	.	.	1	1	1	1	1	1	1	0	1	0	1	0	0
S89_g11610	82	804	927	.	.	0	1	1	0	0	1	1	1	1	1	0	0	0
S89_g1202	693	276	881	.	.	1	1	1	1	1	1	1	1	1	1	0	0	0
S89_g1203	894	528	697	.	.	1	1	1	1	1	1	1	1	1	0	0	0	0
S89_g1337	755	369	755	.	.	1	0	1	0	0	1	1	0	1	0	1	0	0
S89_g1620	835	76	206	.	.	1	1	1	1	1	1	1	1	1	0	0	0	0
S89_g1972	539	665	84	.	.	1	1	1	1	1	1	1	1	1	1	0	0	0
S89_g2023	49	536	978	.	.	1	1	1	1	1	1	1	1	1	0	0	0	0
S89_g2040	516	527	16	.	.	1	1	1	1	1	1	1	1	1	0	0	0	0
S89_g2042	907	289	159	.	.	1	1	1	1	1	1	1	1	1	0	0	0	0
S89_g2046	795	579	722	.	.	1	1	1	1	1	1	1	1	1	0	0	0	0
S89_g2070	12	555	543	.	.	1	1	1	1	1	1	1	1	1	0	0	0	0
S89_g2185	431	557	592	.	.	1	1	1	1	1	1	1	1	1	0	0	0	0
S89_g222	909	72	955	.	.	1	0	0	0	1	1	1	1	1	0	0	0	0
S89_g2241	8	514	871	.	.	1	1	1	1	1	1	1	1	1	0	0	0	0
S89_g2288	912	853	965	.	.	1	1	1	1	1	1	1	1	1	0	0	0	0
S89_g2393	618	68	2	.	.	1	1	1	1	1	1	1	1	1	0	0	0	0
S89_g2414	979	814	8	.	.	1	1	1	1	1	1	1	1	1	0	0	0	0
S89_g2431	846	553	978	.	.	1	0	1	0	1	1	1	1	1	0	0	0	0
S89_g2496	933	822	953	.	.	1	1	1	1	1	1	1	1	1	0	0	0	0
S89_g2613	418	744	689	.	.	1	1	1	1	1	1	1	1	1	0	0	0	0
S89_g2842	736	245	404	.	.	1	1	1	1	1	1	1	1	1	1	0	0	0
S89_g3156	766	456	156	.	.	1	1	1	1	1	1	1	1	1	0	0	0	0
S89_g3206	754	493	35	.	.	1	1	1	1	1	1	1	1	1	0	0	0	0
S89_g3271	538	275	992	.	.	1	1	1	0	0	1	1	0	1	0	1	0	0
S89_g3386	419	675	28	.	.	1	1	1	1	0	1	1	1	1	0	0	0	0
S89_g342	415	594	606	.	.	1	1	1	1	1	1	1	1	1	0	0	0	0
S89_g3764	567	605	931	.	.	1	1	1	1	1	1	1	1	1	0	0	0	0
S89_g4114	1	527	649	.	.	1	1	1	1	1	1	1	1	1	0	0	0	0
S89_g4173	825	561	155	.	.	1	1	1	1	1	1	1	1	1	0	0	0	0
S89_g4281	717	63	2	.	.	1	1	1	1	1	1	1	1	1	0	0	0	0
S89_g4369	858	759	609	.	.	1	1	1	1	1	1	1	1	1	0	0	0	0
S89_g4397	554	604	974	.	.	1	1	1	1	1	1	1	1	1	0	0	0	0
S89_g4495	993	191	23	.	.	1	1	1	0	0	1	1	0	1	0	1	0	0
S89_g4504	782	789	571	.	.	1	1	1	1	1	1	1	1	1	0	0	0	0
S89_g5049	94	663	852	.	.	1	1	1	1	1	1	1	1	1	0	0	0	0
S89_g5092	969	733	242	.	.	1	0	0	0	0	1	0	1	1	0	0	0	0
S89_g5423	648	554	249	.	.	1	1	1	1	1	1	1	1	1	0	0	0	0
S89_g5502	764	585	848	.	.	1	1	1	1	1	1	1	1	1	0	0	0	0
S89_g5517	788	59	28	.	.	1	1	1	1	1	1	1	1	1	0	0	0	0
S89_g588	949	181	569	.	.	1	1	1	0	0	1	1	1	1	0	0	0	0
S89_g5975	962	503	83	.	.	1	1	1	1	1	1	1	1	1	0	0	0	0
S89_g6130	849	807	22	.	.	1	1	1	1	1	1	1	1	1	0	0	0	0
S89_g6171	635	613	4	.	.	1	1	1	1	1	1	1	1	1	0	0	0	0
S89_g6258	924	614	94	.	.	1	1	1	1	1	1	1	1	1	0	0	0	0
S89_g6671	993	66	925	.	.	1	0	0	0	0	0	1	1	1	0	0	0	0
S89_g6791	609	569	15	.	.	1	1	1	1	1	1	1	0	1	0	1	0	0
S89_g6859	859	657	44	.	.	1	1	1	1	1	1	1	1	1	0	0	0	0
S89_g6951	999	564	384	.	.	1	1	1	0	1	1	1	1	1	0	0	0	0
S89_g6972	542	506	14	.	.	1	1	1	1	1	1	1	1	1	0	0	0	0
S89_g7050	804	53	897	.	.	1	1	1	1	1	1	1	1	1	0	0	0	0
S89_g7323	994	95	374	.	.	1	1	1	1	1	1	1	1	1	0	0	0	0
S89_g737	957	625	809	.	.	1	1	1	0	0	1	1	1	1	0	0	0	0
S89_g745	701	43	265	.	.	1	0	0	0	0	1	1	0	1	0	1	0	0
S89_g7566	673	642	85	.	.	1	1	1	1	1	1	1	1	1	0	0	0	0
S89_g7570	869	641	607	.	.	1	1	1	1	1	1	1	1	1	0	0	0	0
S89_g7649	999	56	191	.	.	1	1	1	1	1	1	1	1	1	0	0	0	0
S89_g7689	984	578	1	.	.	1	1	1	1	1	1	1	0	1	0	1	0	0
S89_g7878	991	768	983	.	.	1	1	1	1	0	1	1	1	1	0	0	0	0
S89_g8205	801	221	2	.	.	1	1	1	1	1	1	1	1	1	0	0	0	0
S89_g8402	918	685	3	.	.	1	1	1	1	1	1	1	1	1	0	0	0	0
S89_g8545	577	364	744	.	.	1	1	1	1	1	1	1	1	1	0	0	0	0
S89_g8728	967	756	62	.	.	1	1	1	1	1	1	1	1	1	0	0	0	0
S89_g8755	449	493	977	.	.	1	1	1	1	1	1	1	1	1	0	0	0	0
S89_g8891	963	69	441	.	.	1	1	1	1	1	1	1	1	1	0	0	0	0
S89_g8920	738	812	602	.	.	1	1	1	1	1	1	1	1	1	0	0	0	0
S89_g8984	746	58	756	.	.	1	0	0	0	0	1	1	1	1	0	0	0	0
S89_g8995	724	442	2	.	.	1	1	1	1	1	1	1	1	1	0	0	0	0
S89_g9341	993	559	724	.	.	1	1	1	0	0	1	1	1	1	0	0	0	0
S89_g9399	887	713	21	.	.	1	1	1	1	1	1	1	1	1	0	0	0	0
S89_g9837	788	536	913	.	.	1	1	1	1	1	1	1	1	1	0	0	0	0
S89_g9855	878	757	893	.	.	1	1	1	1	1	1	1	1	1	0	0	0	0
