# Supplementary material for: What lies behind the large genome of Colletotrichum lindemuthianum
Source: Front Fungal Biol. 2024 Oct 15;5:1459229. doi: 10.3389/ffunb.2024.1459229 (PMC11518743; doi:10.3389/ffunb.2024.1459229)
Supplement: Suplementary Table 4 — Details of effector candidates predicted in the Colletotrichum lindemuthianum new genome assembly. [file Table4.xlsx]

## Sheet: Table S4
Table S4. Details of effector candidates predicted to in the Colletotrichum lindemuthianum new genome assembly .
name	effectorp1	effectorp2	effectorp3_cytoplasmic	effectorp3_apoplastic	deepredeff_fungi	is_secreted	any_signal_peptide	single_transmembrane	signalp3_nn	signalp3_hmm	signalp4	signalp5	signalp6	deepsig	phobius_sp	phobius_tmcount	tmhmm_tmcount
Clind89_009888-T1	984	831	.	0.993	871	1	1	0	.	1	1	1	1	1	1	0	0
Clind89_008207-T1	10	967	0.824	0.986	234	1	1	0	.	1	1	1	1	1	1	0	0
Clind89_006644-T1	997	961	0.766	0.979	432	1	1	0	.	1	1	1	1	1	1	0	0
Clind89_004922-T1	999	868	.	0.968	639	1	1	0	.	1	1	1	1	1	1	0	0
Clind89_011987-T1	10	901	0.942	0.959	745	1	1	0	.	1	1	1	1	1	1	0	0
Clind89_009333-T1	10	917	0.796	0.959	36	1	1	0	.	1	1	1	1	1	1	0	0
Clind89_004536-T1	10	946	0.713	0.959	28	1	1	0	.	1	1	1	1	1	1	0	0
Clind89_011011-T1	997	835	.	0.959	28	1	1	0	.	1	1	1	1	1	1	0	0
Clind89_002288-T1	10	933	0.858	0.957	79	1	1	0	.	1	1	1	1	1	1	0	0
Clind89_006113-T1	10	908	0.857	0.946	808	1	1	0	.	1	1	1	1	1	1	0	0
Clind89_001353-T1	978	889	.	0.933	984	1	1	0	.	1	1	1	1	1	1	0	0
Clind89_004071-T1	988	756	.	0.932	38	1	1	0	.	1	1	1	1	1	1	0	0
Clind89_013337-T1	999	937	0.798	0.927	11	1	1	0	.	1	1	1	1	1	1	0	0
Clind89_002716-T1	10	945	0.614	0.927	973	1	1	0	.	1	1	1	1	1	1	0	0
Clind89_009767-T1	10	746	.	0.927	926	1	1	0	.	1	1	1	1	1	1	0	0
Clind89_010665-T2	78	754	.	0.926	871	1	1	0	.	1	1	1	1	1	1	0	0
Clind89_010729-T1	10	942	.	0.926	542	1	1	0	.	1	1	1	1	1	1	0	0
Clind89_010703-T1	10	933	0.826	0.922	972	1	1	0	.	1	1	1	1	1	1	0	0
Clind89_005329-T1	999	942	.	0.921	645	1	1	0	.	1	1	1	1	1	1	0	0
Clind89_013404-T1	10	968	0.677	0.912	2	1	1	0	.	1	1	1	1	1	1	0	0
Clind89_012633-T1	10	959	0.674	0.909	938	1	1	0	.	1	1	1	1	1	1	0	0
Clind89_012728-T1	999	886	0.529	0.909	902	1	1	0	.	1	1	1	1	1	1	0	0
Clind89_005981-T1	624	825	.	0.901	269	1	1	0	.	1	1	1	1	1	1	0	0
Clind89_004093-T1	10	866	.	0.901	961	1	1	0	.	1	1	1	1	1	1	0	0
Clind89_013357-T1	10	696	.	0.901	979	1	1	0	.	1	1	1	1	1	1	0	0
Clind89_001926-T1	977	641	.	0.899	15	1	1	0	.	1	1	1	1	1	1	0	0
Clind89_000110-T1	10	934	0.757	0.897	412	1	1	0	.	1	1	1	1	1	1	0	0
Clind89_012262-T1	997	82	.	0.897	54	1	1	0	.	1	1	1	1	1	1	0	0
Clind89_010029-T1	10	967	0.551	0.891	32	1	1	0	.	1	1	1	1	1	1	0	0
Clind89_012534-T1	997	927	0.64	0.89	933	1	1	0	.	1	0	0	0	1	0	0	0
Clind89_009141-T1	971	842	.	0.888	242	1	1	0	.	1	1	1	1	1	1	0	0
Clind89_009948-T1	10	884	.	0.887	83	1	1	0	.	1	1	1	1	1	1	0	0
Clind89_008670-T1	999	814	.	0.886	788	1	1	0	.	1	1	1	1	1	1	0	0
Clind89_003927-T1	995	957	.	0.884	78	1	1	0	.	1	1	1	1	1	1	0	0
Clind89_013179-T1	999	769	.	0.874	646	1	1	0	.	1	1	1	1	1	1	0	0
Clind89_012479-T1	905	781	.	0.871	153	1	1	0	.	1	1	1	1	1	1	0	0
Clind89_003752-T1	10	779	0.53	0.865	313	1	1	0	.	1	1	1	1	1	1	0	0
Clind89_012345-T1	10	949	0.725	0.864	964	1	1	0	.	1	1	1	1	1	1	0	0
Clind89_011805-T1	994	696	.	0.864	332	1	1	0	.	1	1	1	1	1	1	0	0
Clind89_012532-T1	983	742	.	0.864	775	1	1	0	.	1	1	1	1	1	1	0	0
Clind89_013080-T1	10	981	0.647	0.863	104	1	1	0	.	1	1	1	1	1	1	0	0
Clind89_007400-T1	10	985	0.547	0.863	42	1	1	0	.	1	1	1	1	1	1	0	0
Clind89_004208-T1	366	717	.	0.863	1	1	1	0	.	1	1	1	1	1	1	0	0
Clind89_003855-T1	10	907	.	0.862	929	1	1	0	.	1	1	1	1	1	1	0	0
Clind89_004542-T1	999	934	.	0.861	24	1	1	0	.	1	1	1	1	1	1	0	0
Clind89_007048-T1	972	861	.	0.861	938	1	1	0	.	1	1	1	1	1	1	0	0
Clind89_005981-T2	91	848	.	0.861	269	1	1	0	.	1	1	1	1	1	1	0	0
Clind89_001049-T1	10	672	.	0.861	599	1	1	0	.	1	1	1	1	1	1	0	0
Clind89_013371-T1	999	851	.	0.859	922	1	1	0	1.0	1	1	1	1	1	1	0	0
Clind89_003623-T1	10	729	.	0.859	6	1	1	0	.	1	1	1	1	1	1	0	0
Clind89_006156-T1	886	691	.	0.858	151	1	1	0	.	1	1	1	1	1	1	0	0
Clind89_004563-T1	887	452	.	0.857	9	1	1	0	.	1	1	1	1	1	1	0	0
Clind89_012257-T1	10	875	0.693	0.852	695	1	1	0	.	1	1	1	1	1	1	0	0
Clind89_012635-T1	10	963	.	0.852	301	1	1	0	.	1	1	1	1	1	1	0	0
Clind89_004022-T1	10	861	0.595	0.849	6	1	1	0	.	1	1	1	1	0	1	0	0
Clind89_001041-T1	25	208	.	0.848	886	1	1	0	.	1	1	1	1	1	1	0	0
Clind89_005418-T1	10	918	0.598	0.843	172	1	1	0	.	1	1	1	1	1	1	0	0
Clind89_012619-T1	0	101	.	0.843	634	1	1	0	.	1	1	1	1	1	1	0	0
Clind89_009690-T1	10	989	.	0.839	136	1	1	0	.	1	1	1	1	1	1	0	0
Clind89_005328-T1	10	925	.	0.835	21	1	1	0	.	1	1	1	1	1	1	0	0
Clind89_003019-T1	10	898	.	0.834	1	1	1	0	.	1	1	1	1	1	1	0	0
Clind89_007517-T1	10	962	.	0.833	497	1	1	0	.	1	1	1	1	1	1	0	0
Clind89_008361-T1	10	887	0.578	0.832	18	1	1	0	.	1	1	1	1	1	1	0	0
Clind89_003627-T1	10	983	0.507	0.832	431	1	1	0	.	1	1	1	1	1	1	0	0
Clind89_013299-T1	10	991	0.847	0.829	322	1	1	0	.	1	1	1	1	1	1	0	0
Clind89_007453-T1	996	887	.	0.826	741	1	1	0	.	1	1	1	1	1	1	0	0
Clind89_009224-T1	923	765	.	0.826	32	1	1	0	.	1	1	1	1	1	1	0	0
Clind89_004786-T1	999	931	.	0.825	14	1	1	0	.	1	1	1	1	1	1	0	0
Clind89_009075-T1	10	639	.	0.824	3	1	1	0	.	1	1	1	1	1	1	0	0
Clind89_003483-T1	10	961	0.54	0.823	15	1	1	0	.	1	1	1	1	1	1	0	0
Clind89_004038-T1	994	904	.	0.823	13	1	1	0	.	1	1	1	1	1	1	0	0
Clind89_010730-T1	61	575	.	0.82	656	1	1	0	.	1	1	1	1	1	1	0	0
Clind89_002773-T1	68	397	0.59	0.817	907	1	1	0	.	1	1	1	1	1	1	0	0
Clind89_010582-T1	775	472	.	0.815	13	1	1	0	.	1	1	1	1	1	1	0	0
Clind89_009534-T1	89	722	.	0.815	13	1	1	0	.	1	1	1	1	1	1	0	0
Clind89_002315-T1	10	856	.	0.814	92	1	1	0	.	1	1	1	1	1	1	0	0
Clind89_011673-T1	0	635	.	0.812	584	1	1	0	.	1	1	1	1	1	1	0	0
Clind89_013380-T1	977	763	.	0.81	43	1	1	0	.	1	1	1	1	1	1	0	0
Clind89_006496-T1	998	942	0.804	0.808	51	1	1	0	.	1	1	1	1	1	1	0	0
Clind89_004076-T1	797	635	.	0.808	887	1	1	0	.	0	1	1	1	0	1	0	0
Clind89_012071-T1	10	893	.	0.802	719	1	1	0	.	1	1	1	1	1	1	0	0
Clind89_009860-T1	284	231	.	0.801	754	1	1	0	.	1	1	1	1	1	1	0	0
Clind89_003027-T1	10	963	.	0.8	435	1	1	0	.	1	1	1	1	1	1	0	0
Clind89_007052-T1	10	842	0.811	0.798	957	1	1	0	.	0	0	0	0	0	1	0	0
Clind89_004214-T1	309	665	.	0.798	718	1	1	0	.	1	1	1	1	1	1	0	0
Clind89_009917-T1	10	763	.	0.798	989	1	1	0	.	1	1	1	1	1	1	0	0
Clind89_004200-T1	998	723	.	0.797	403	1	1	0	.	1	1	1	1	1	1	0	0
Clind89_003858-T1	10	906	0.813	0.796	78	1	1	0	.	1	1	1	1	1	1	0	0
Clind89_003404-T1	10	86	.	0.796	54	1	1	0	.	1	1	1	1	1	1	0	0
Clind89_007432-T1	10	657	.	0.794	864	1	1	0	.	1	1	1	1	1	1	0	0
Clind89_003335-T1	864	531	.	0.793	673	1	1	0	.	1	1	1	1	1	1	0	0
Clind89_004210-T1	119	345	.	0.793	947	1	1	0	.	1	1	1	1	1	1	0	0
Clind89_005556-T1	591	644	.	0.791	952	1	1	0	.	1	1	1	1	1	1	0	0
Clind89_009528-T1	993	907	.	0.79	846	1	1	0	.	1	1	1	1	1	1	0	0
Clind89_005475-T1	999	637	.	0.788	926	1	1	0	.	1	1	1	1	1	1	0	0
Clind89_000011-T1	993	929	.	0.787	662	1	1	0	.	1	1	1	1	1	1	0	0
Clind89_010679-T1	10	808	.	0.785	835	1	1	0	.	1	1	1	1	1	1	0	0
Clind89_008247-T1	10	696	.	0.784	946	1	1	0	.	1	1	1	1	1	1	0	0
Clind89_005467-T1	999	911	0.785	0.78	218	1	1	0	.	1	1	1	1	1	1	0	0
Clind89_009297-T1	85	832	.	0.78	698	1	1	0	.	1	1	1	1	1	1	0	0
Clind89_010186-T1	964	774	.	0.777	891	1	1	0	.	1	1	1	1	1	1	0	0
Clind89_005006-T1	7	69	.	0.776	876	1	1	0	.	1	1	1	1	1	1	0	0
Clind89_003754-T1	10	909	.	0.773	647	1	1	0	.	1	1	1	1	1	1	0	0
Clind89_000078-T2	801	867	.	0.772	299	1	1	0	.	1	1	1	1	1	1	0	0
Clind89_009966-T1	45	358	.	0.772	996	1	1	0	.	1	1	1	1	1	1	0	0
Clind89_008860-T1	10	854	0.585	0.771	74	1	1	0	.	1	1	1	1	1	1	0	0
Clind89_000077-T1	729	712	.	0.77	589	1	1	0	.	1	1	1	1	0	1	0	0
Clind89_008801-T1	973	814	.	0.768	829	1	1	0	.	1	1	1	1	1	1	0	0
Clind89_000007-T1	409	682	.	0.767	899	1	1	0	.	1	1	1	1	1	1	0	0
Clind89_009296-T1	98	536	.	0.765	296	1	1	0	.	1	1	1	1	1	1	0	0
Clind89_002275-T1	10	831	.	0.764	225	1	1	0	.	1	1	1	1	1	1	0	0
Clind89_010941-T1	986	778	.	0.762	835	1	1	0	.	1	1	1	1	1	1	0	0
Clind89_004764-T1	10	577	.	0.761	351	1	1	0	.	1	1	1	1	1	1	0	0
Clind89_003014-T1	996	821	.	0.76	701	1	1	0	.	1	1	1	1	1	1	0	0
Clind89_003262-T1	945	829	.	0.755	124	1	1	0	.	1	1	1	1	1	1	0	0
Clind89_002541-T1	0	98	.	0.754	822	1	1	0	.	1	1	1	1	1	1	0	0
Clind89_003989-T1	33	519	.	0.753	952	1	1	0	.	1	1	1	1	1	1	0	0
Clind89_013086-T1	944	663	.	0.751	79	1	1	0	.	1	1	1	1	1	1	0	0
Clind89_004066-T1	237	503	.	0.751	297	1	1	0	.	1	1	1	1	1	1	0	0
Clind89_009847-T1	7	494	.	0.751	966	1	1	0	.	1	1	1	1	1	1	0	0
Clind89_004297-T1	10	863	.	0.749	82	1	1	0	.	1	1	1	1	1	1	0	0
Clind89_009519-T1	706	443	.	0.748	231	1	1	0	.	1	1	1	1	1	1	0	0
Clind89_010003-T1	616	567	.	0.747	123	1	1	0	.	1	1	1	1	1	1	0	0
Clind89_005980-T1	542	497	.	0.747	907	1	1	0	.	1	1	1	1	1	1	0	0
Clind89_000059-T1	995	784	.	0.746	111	1	1	0	.	1	1	1	1	1	1	0	0
Clind89_000120-T1	935	554	.	0.745	531	1	1	0	.	1	1	1	1	1	1	0	0
Clind89_005447-T1	8	476	0.52	0.743	33	1	1	0	.	1	1	1	1	1	1	0	0
Clind89_010460-T1	10	784	.	0.743	7	1	1	0	.	1	1	1	1	1	1	0	0
Clind89_007781-T1	961	681	.	0.742	905	1	1	0	.	1	1	1	1	1	1	0	0
Clind89_011268-T1	826	761	0.639	0.741	15	1	1	0	.	1	1	1	1	1	1	0	0
Clind89_004059-T1	10	618	.	0.741	4	1	1	0	.	1	1	1	1	1	1	0	0
Clind89_002227-T1	682	785	.	0.74	297	1	1	0	.	1	1	1	0	1	1	0	0
Clind89_003920-T1	826	635	.	0.737	43	1	1	0	.	1	1	1	1	1	1	0	0
Clind89_013314-T1	997	759	.	0.736	147	1	1	0	.	1	1	1	1	1	1	0	0
Clind89_001034-T1	982	928	.	0.736	7	1	1	0	.	1	1	1	1	1	1	0	0
Clind89_000003-T1	505	648	.	0.732	8	1	1	0	.	1	1	1	1	1	1	0	0
Clind89_007462-T1	928	763	.	0.731	708	1	1	0	.	1	1	1	1	1	1	0	0
Clind89_011843-T1	961	507	.	0.729	58	1	1	0	.	1	1	1	1	1	1	0	0
Clind89_001384-T1	981	476	.	0.728	565	1	1	0	.	1	1	1	1	1	1	0	0
Clind89_011820-T1	10	844	.	0.727	956	1	1	0	.	1	1	1	1	1	1	0	0
Clind89_011337-T1	10	882	0.605	0.724	944	1	1	0	.	1	1	1	1	1	1	0	0
Clind89_004227-T1	945	846	.	0.724	927	1	1	0	.	1	1	1	1	1	1	0	0
Clind89_000007-T2	0	133	.	0.723	899	1	1	0	1.0	1	1	1	1	1	1	0	0
Clind89_006097-T1	10	928	0.989	0.721	16	1	1	0	.	1	1	1	1	1	1	0	0
Clind89_002204-T1	10	868	0.83	0.718	19	1	1	0	.	1	1	1	1	1	1	0	0
Clind89_004116-T1	10	545	0.66	0.717	282	1	1	0	.	1	1	1	1	1	1	0	0
Clind89_009703-T1	997	861	0.581	0.717	97	1	1	0	.	1	1	1	1	1	1	0	0
Clind89_003462-T1	998	784	0.629	0.712	396	1	1	0	.	1	1	1	1	1	1	0	0
Clind89_010738-T1	10	938	0.908	0.711	906	1	1	0	.	1	1	1	1	1	1	0	0
Clind89_012839-T1	935	744	.	0.71	12	1	1	0	.	1	1	1	1	1	1	0	0
Clind89_009203-T1	10	873	0.663	0.709	301	1	1	0	.	1	1	1	1	1	1	0	0
Clind89_004681-T1	1	444	0.582	0.709	96	1	1	0	.	1	1	1	1	1	1	0	0
Clind89_000042-T1	999	877	0.563	0.709	858	1	1	0	.	1	1	1	1	1	1	0	0
Clind89_006156-T2	79	743	.	0.706	151	1	1	0	.	1	1	1	1	1	1	0	0
Clind89_008688-T1	3	235	0.671	0.705	42	1	1	0	.	1	1	1	1	1	1	0	0
Clind89_005652-T1	997	7	.	0.705	97	1	1	0	.	1	1	1	1	1	1	0	0
Clind89_010186-T2	886	573	.	0.703	891	1	1	0	.	1	1	1	1	1	1	0	0
Clind89_012431-T1	10	79	0.654	0.702	18	1	1	0	.	1	1	1	1	1	1	0	0
Clind89_012241-T1	10	513	0.94	0.699	502	1	1	0	.	1	1	1	0	1	1	0	0
Clind89_004723-T1	892	519	0.561	0.699	1	1	1	0	.	1	1	1	1	1	1	0	0
Clind89_005991-T1	10	866	0.634	0.698	496	1	1	0	.	1	1	1	1	1	1	0	0
Clind89_010688-T1	991	768	.	0.697	54	1	1	0	.	1	1	1	1	1	1	0	0
Clind89_013209-T1	959	835	.	0.697	929	1	1	0	.	1	1	1	1	0	1	0	0
Clind89_004484-T1	43	423	.	0.697	47	1	1	0	.	1	1	1	1	1	1	0	0
Clind89_007863-T1	64	591	.	0.695	68	1	1	0	.	1	1	1	1	1	1	0	0
Clind89_000924-T1	10	756	0.501	0.693	204	1	1	0	.	1	1	1	1	1	1	0	0
Clind89_009590-T1	985	755	.	0.693	118	1	1	0	.	1	1	1	1	1	1	0	0
Clind89_000116-T1	10	865	0.582	0.686	332	1	1	0	.	1	1	1	1	1	1	0	0
Clind89_010422-T1	10	892	0.581	0.685	795	1	1	0	.	1	1	1	1	1	1	0	0
Clind89_013406-T1	10	856	0.797	0.684	45	1	1	0	.	1	1	1	1	1	1	0	0
Clind89_005338-T1	1	387	.	0.683	893	1	1	0	.	1	1	1	1	1	1	0	0
Clind89_001276-T1	0	143	.	0.682	985	1	1	0	.	0	1	1	1	1	1	0	0
Clind89_013081-T1	999	906	0.574	0.681	913	1	1	0	.	1	1	1	1	1	1	0	0
Clind89_001390-T1	985	877	0.61	0.68	484	1	1	0	.	1	1	1	1	1	1	0	0
Clind89_008983-T1	0	68	.	0.678	908	1	1	0	.	1	1	1	1	1	1	0	0
Clind89_009780-T1	104	373	.	0.674	505	1	1	0	.	1	1	1	1	1	1	0	0
Clind89_007000-T1	857	77	.	0.669	908	1	1	0	.	1	1	1	1	1	1	0	0
Clind89_004286-T1	14	514	.	0.669	118	1	1	0	.	1	1	1	1	1	1	0	0
Clind89_013205-T1	10	944	0.843	0.661	965	1	1	0	.	1	1	1	1	1	1	0	0
Clind89_011819-T1	993	8	.	0.657	111	1	1	0	.	1	1	1	1	1	1	0	0
Clind89_002272-T1	956	775	.	0.657	267	1	1	0	.	1	1	1	1	1	1	0	0
Clind89_001934-T1	861	512	.	0.656	84	1	1	0	.	1	1	1	1	1	1	0	0
Clind89_003972-T1	531	632	.	0.655	182	1	1	0	.	1	1	1	1	1	1	0	0
Clind89_001956-T1	75	572	.	0.651	726	1	1	0	.	1	1	1	1	1	1	0	0
Clind89_009884-T1	974	909	0.925	0.641	341	1	1	0	.	1	1	1	1	1	1	0	0
Clind89_005275-T1	747	656	.	0.635	962	1	1	0	.	1	1	1	1	0	1	0	0
Clind89_004132-T1	974	698	0.716	0.634	142	1	1	0	.	1	1	1	1	1	1	0	0
Clind89_002316-T1	17	47	.	0.631	968	1	1	0	.	1	1	1	1	1	1	0	0
Clind89_011966-T1	992	382	.	0.63	27	1	1	0	.	1	1	1	1	1	1	0	0
Clind89_004119-T1	994	85	0.606	0.629	945	1	1	0	.	1	1	1	1	1	1	0	0
Clind89_004505-T1	395	509	.	0.629	4	1	1	0	.	1	1	1	1	1	1	0	0
Clind89_004191-T1	992	715	.	0.628	21	1	1	0	.	1	1	1	1	1	1	0	0
Clind89_002359-T1	992	748	.	0.627	21	1	1	0	.	1	1	1	1	1	1	0	0
Clind89_002322-T1	14	571	.	0.626	227	1	1	0	.	1	1	1	1	1	1	0	0
Clind89_010258-T1	73	452	.	0.62	947	1	1	0	.	1	1	1	1	1	1	0	0
Clind89_006213-T1	919	577	0.75	0.619	76	1	1	0	.	1	1	1	1	1	1	0	0
Clind89_011577-T1	566	45	.	0.618	981	1	1	0	.	1	1	1	1	1	1	0	0
Clind89_010374-T1	772	671	.	0.615	914	1	1	0	.	1	1	1	1	1	1	0	0
Clind89_008226-T1	10	706	.	0.614	711	1	1	0	.	1	1	1	1	1	1	0	0
Clind89_002696-T1	963	762	.	0.613	786	1	1	0	.	1	1	1	1	1	1	0	0
Clind89_003624-T1	18	525	.	0.613	919	1	1	0	.	1	1	1	1	1	1	0	0
Clind89_013421-T1	18	525	.	0.613	919	1	1	0	.	1	1	1	1	1	1	0	0
Clind89_012078-T1	24	365	.	0.608	968	1	1	0	.	1	1	1	1	1	1	0	0
Clind89_004715-T1	833	172	0.591	0.607	7	1	1	0	.	1	1	1	1	1	1	0	0
Clind89_011746-T1	999	889	0.78	0.605	127	1	1	0	.	1	1	1	1	1	1	0	0
Clind89_011748-T1	2	317	.	0.605	863	1	1	0	.	1	1	1	1	0	1	0	0
Clind89_011897-T1	76	522	.	0.603	237	1	1	0	.	1	1	1	1	1	1	0	0
Clind89_005356-T1	44	769	.	0.602	642	1	1	0	.	1	1	1	1	1	1	0	0
Clind89_009719-T1	991	283	.	0.598	149	1	1	0	.	1	1	1	1	1	1	0	0
Clind89_005355-T1	0	411	.	0.595	556	1	1	0	.	1	1	1	1	1	1	0	0
Clind89_000977-T1	959	82	.	0.59	863	1	1	0	.	1	1	1	1	1	1	0	0
Clind89_007024-T1	831	671	.	0.59	362	1	1	0	.	1	1	1	1	1	1	0	0
Clind89_009079-T1	10	483	.	0.587	677	1	1	0	.	1	1	1	1	1	1	0	0
Clind89_011638-T1	0	262	.	0.586	711	1	1	0	.	1	1	1	1	1	1	0	0
Clind89_010004-T1	0	203	.	0.585	995	1	1	0	.	1	1	1	1	1	1	0	0
Clind89_013297-T1	994	754	.	0.583	911	1	1	0	.	1	1	1	1	1	1	0	0
Clind89_011810-T1	415	606	0.531	0.581	748	1	1	0	.	1	1	1	1	1	1	0	0
Clind89_011196-T1	44	3	.	0.58	941	1	1	0	.	1	1	1	1	1	1	0	0
Clind89_010151-T1	3	29	0.779	0.579	732	1	1	0	.	0	1	0	0	0	0	0	0
Clind89_006638-T1	954	396	.	0.574	805	1	1	0	.	1	0	0	1	1	1	0	0
Clind89_009411-T1	12	72	.	0.574	991	1	1	0	.	1	1	1	1	1	1	0	0
Clind89_012417-T1	0	42	.	0.574	941	1	1	0	.	1	1	1	1	0	1	0	0
Clind89_002688-T1	435	525	.	0.573	938	1	1	0	.	1	1	1	1	1	1	0	0
Clind89_006653-T1	185	5	.	0.572	785	1	1	0	.	1	1	1	1	1	1	0	0
Clind89_005449-T1	10	812	0.906	0.57	21	1	1	0	.	1	1	1	1	1	1	0	0
Clind89_012273-T1	947	556	.	0.569	3	1	1	0	.	1	1	0	0	0	1	0	0
Clind89_000078-T1	94	586	.	0.566	299	1	1	0	.	1	1	1	1	1	1	0	0
Clind89_009448-T1	707	693	.	0.564	66	1	1	0	.	1	1	1	1	1	1	0	0
Clind89_009429-T2	69	694	0.737	0.563	83	1	1	0	.	0	0	0	0	0	1	0	0
Clind89_005809-T1	0	169	.	0.563	752	1	1	0	.	1	1	1	1	1	1	0	0
Clind89_008397-T1	924	818	.	0.561	6	1	1	0	.	1	1	1	1	1	1	0	0
Clind89_004633-T1	996	805	0.915	0.56	142	1	1	0	.	1	1	1	1	1	1	0	0
Clind89_005865-T1	6	524	.	0.558	939	1	1	0	.	1	1	1	1	1	1	0	0
Clind89_009479-T1	16	128	.	0.557	915	1	1	0	.	1	1	1	1	1	1	0	0
Clind89_010926-T1	684	626	.	0.556	597	1	1	0	.	1	1	1	1	1	1	0	0
Clind89_013417-T1	0	26	.	0.556	837	1	1	0	.	1	1	1	1	1	1	0	0
Clind89_013233-T1	918	368	0.654	0.554	493	1	1	0	.	1	1	1	1	1	1	0	0
Clind89_013531-T1	10	88	.	0.552	897	1	1	0	.	1	1	1	1	1	1	0	0
Clind89_002914-T1	10	88	.	0.552	897	1	1	0	.	1	1	1	1	1	1	0	0
Clind89_004284-T1	0	71	.	0.552	714	1	1	0	.	1	1	1	1	1	1	0	0
Clind89_003330-T1	10	508	.	0.545	43	1	1	0	.	1	1	1	1	1	1	0	0
Clind89_000159-T1	997	771	.	0.543	64	1	1	0	.	1	1	1	1	1	1	0	0
Clind89_005426-T1	971	799	.	0.543	62	1	1	0	.	1	1	1	1	1	1	0	0
Clind89_004898-T1	0	7	.	0.541	901	1	1	0	.	1	1	1	1	1	1	0	0
Clind89_000111-T1	972	324	0.62	0.54	51	1	1	0	.	1	1	1	1	1	1	0	0
Clind89_008643-T1	995	82	0.552	0.54	483	1	1	0	.	1	1	1	1	1	1	0	0
Clind89_001248-T1	995	918	.	0.54	776	1	1	0	.	1	1	1	1	1	1	0	0
Clind89_009892-T1	10	831	0.922	0.539	227	1	1	0	.	1	1	1	1	1	1	0	0
Clind89_013177-T1	814	62	.	0.538	896	1	1	0	.	1	1	1	1	1	1	0	0
Clind89_012232-T1	0	277	.	0.537	533	1	1	0	.	1	1	1	1	1	1	0	0
Clind89_003629-T1	10	571	0.635	0.535	22	1	1	0	.	1	1	1	1	1	1	0	0
Clind89_005343-T1	337	499	.	0.534	524	1	1	0	.	1	1	1	1	1	1	0	0
Clind89_010095-T1	0	5	.	0.532	981	1	1	0	.	1	1	1	1	1	1	0	0
Clind89_002903-T1	474	59	.	0.53	979	1	1	0	1.0	1	1	1	1	1	1	0	0
Clind89_008867-T1	1	646	.	0.528	941	1	1	0	.	1	1	1	1	1	1	0	0
Clind89_005492-T1	11	677	.	0.52	528	1	1	0	.	1	1	1	1	1	1	0	0
Clind89_010787-T1	1	509	.	0.52	6	1	1	0	.	1	1	1	1	1	1	0	0
Clind89_007578-T1	10	633	.	0.517	526	1	1	0	.	1	1	1	1	1	1	0	0
Clind89_011325-T1	579	488	.	0.516	846	1	1	0	.	1	1	1	1	1	1	0	0
Clind89_010109-T1	194	22	.	0.513	989	1	1	0	.	1	1	1	1	1	1	0	0
Clind89_000031-T1	1	383	.	0.51	995	1	1	0	.	1	1	1	1	1	1	0	0
Clind89_003569-T1	0	48	.	0.508	963	1	1	0	.	1	1	1	1	1	1	0	0
Clind89_009571-T1	0	219	0.782	0.504	23	1	1	0	.	1	1	1	0	1	1	0	0
Clind89_007637-T1	1	383	.	0.502	794	1	1	0	.	1	1	1	1	1	1	0	0
Clind89_002523-T1	878	662	0.982	.	724	1	1	0	.	0	0	0	0	0	1	0	0
Clind89_002971-T1	942	631	0.937	.	127	1	1	0	.	1	1	1	1	1	1	0	0
Clind89_002493-T1	917	725	0.934	.	799	1	1	0	.	1	0	1	0	0	1	0	0
Clind89_007069-T1	979	368	0.933	.	24	1	1	0	.	1	1	1	1	1	1	0	0
Clind89_011098-T1	974	875	0.928	.	153	1	1	0	.	1	1	1	1	1	1	0	0
Clind89_002000-T1	888	391	0.927	.	6	1	1	0	.	0	0	0	0	0	1	0	0
Clind89_003338-T1	173	105	0.926	.	824	1	1	0	.	1	1	1	1	1	1	0	0
Clind89_007998-T1	998	768	0.924	.	92	1	1	0	.	1	1	0	0	1	1	0	0
Clind89_000520-T1	0	17	0.924	.	985	1	1	0	.	1	0	0	0	0	0	0	0
Clind89_007523-T1	996	671	0.923	.	461	1	1	0	.	1	1	1	1	1	1	0	0
Clind89_003951-T1	705	648	0.923	.	103	1	1	0	.	1	1	1	1	1	1	0	0
Clind89_002850-T1	867	701	0.92	.	953	1	1	0	.	1	1	1	1	1	1	0	0
Clind89_009989-T1	997	592	0.919	.	918	1	1	0	.	0	0	0	0	0	1	0	0
Clind89_002550-T1	996	724	0.916	.	506	1	1	0	.	1	1	1	1	1	1	0	0
Clind89_001415-T1	10	872	0.916	.	75	1	1	0	.	1	0	1	0	0	1	0	0
Clind89_008228-T1	997	492	0.905	.	947	1	1	0	.	1	1	1	1	1	1	0	0
Clind89_012657-T1	29	53	0.899	.	843	1	1	0	.	1	0	1	0	1	0	0	0
Clind89_005084-T1	989	854	0.897	.	369	1	1	0	.	1	1	1	1	1	1	0	0
Clind89_009562-T1	996	626	0.895	.	425	1	1	0	.	1	1	1	1	1	1	0	0
Clind89_006440-T1	809	282	0.893	.	361	1	1	0	.	1	0	0	0	0	1	0	0
Clind89_000194-T1	848	466	0.89	.	16	1	1	0	.	1	0	0	0	0	0	0	0
Clind89_008667-T1	536	726	0.888	.	249	1	1	0	.	0	0	0	0	0	1	0	0
Clind89_003506-T1	968	368	0.885	.	594	1	1	0	.	1	1	1	0	1	1	0	0
Clind89_004609-T1	987	467	0.88	.	311	1	1	0	.	1	1	1	1	1	1	0	0
Clind89_012687-T1	885	462	0.871	.	279	1	1	0	.	1	1	1	1	1	1	0	0
Clind89_011865-T1	926	506	0.862	.	88	1	1	0	.	1	1	1	1	1	1	0	0
Clind89_004136-T1	834	557	0.859	.	415	1	1	0	.	1	1	0	0	0	1	0	0
Clind89_009371-T1	934	843	0.858	.	895	1	1	0	.	1	0	0	0	0	0	0	0
Clind89_009006-T1	978	512	0.856	.	99	1	1	0	.	1	1	1	1	1	1	0	0
Clind89_006533-T1	949	567	0.855	.	458	1	1	0	.	1	0	0	0	0	0	0	0
Clind89_006532-T1	636	429	0.843	.	3	1	1	0	.	0	0	0	0	0	1	0	0
Clind89_000303-T1	0	98	0.842	.	975	1	1	0	.	0	0	0	0	0	1	0	0
Clind89_005126-T1	10	819	0.839	.	277	1	1	0	.	1	1	1	1	1	1	0	0
Clind89_010955-T1	858	506	0.836	.	889	1	1	0	.	1	0	0	0	0	0	0	0
Clind89_009134-T1	963	56	0.835	.	13	1	1	0	.	1	1	1	1	1	1	0	0
Clind89_000721-T1	754	673	0.831	.	87	1	1	0	.	0	0	0	0	0	1	0	0
Clind89_005186-T1	967	815	0.83	.	4	1	1	0	.	1	0	0	0	0	0	0	0
Clind89_002159-T1	869	292	0.829	.	995	1	1	0	.	1	1	1	1	0	1	0	0
Clind89_011049-T1	10	911	0.827	.	302	1	1	0	.	1	1	1	1	1	1	0	0
Clind89_010030-T1	27	274	0.819	.	987	1	1	0	.	1	1	1	1	1	1	0	0
Clind89_004477-T1	0	325	0.818	.	992	1	1	0	.	1	1	1	1	1	1	0	0
Clind89_012507-T1	47	593	0.815	.	68	1	1	0	.	1	0	0	0	0	1	0	0
Clind89_007276-T1	949	675	0.813	.	2	1	1	0	.	1	0	0	0	0	0	0	0
Clind89_007579-T1	787	17	0.81	.	186	1	1	0	.	1	1	1	1	1	1	0	0
Clind89_011731-T1	951	787	0.808	.	393	1	1	0	.	1	0	0	0	0	0	0	0
Clind89_002094-T1	997	445	0.806	.	916	1	1	0	.	1	0	0	0	0	1	0	0
Clind89_009782-T1	517	36	0.806	.	355	1	1	0	.	0	0	0	0	0	1	0	0
Clind89_012426-T1	809	819	0.805	.	685	1	1	0	.	1	1	1	1	1	1	0	0
Clind89_009207-T1	993	76	0.803	.	35	1	1	0	.	1	1	1	1	1	1	0	0
Clind89_006253-T1	893	188	0.797	.	139	1	1	0	.	1	0	0	0	0	0	0	0
Clind89_009555-T1	891	232	0.792	.	85	1	1	0	.	1	1	1	1	1	1	0	0
Clind89_002452-T1	964	79	0.79	.	726	1	1	0	.	1	1	1	1	1	1	0	0
Clind89_009551-T1	988	82	0.788	.	969	1	1	0	.	1	1	1	1	1	1	0	0
Clind89_010429-T1	929	139	0.785	.	52	1	1	0	.	0	0	0	0	0	1	0	0
Clind89_006328-T1	82	644	0.781	.	639	1	1	0	.	1	0	1	0	0	1	0	0
Clind89_002639-T1	0	24	0.78	.	956	1	1	0	.	0	0	0	0	0	1	0	0
Clind89_001549-T1	321	674	0.779	.	23	1	1	0	1.0	1	0	0	0	0	1	0	0
Clind89_004926-T1	997	544	0.778	.	34	1	1	0	.	0	0	0	0	0	1	0	0
Clind89_000961-T1	10	72	0.778	.	589	1	1	0	.	1	1	1	1	1	1	0	0
Clind89_013785-T1	993	846	0.775	.	946	1	1	0	.	1	1	1	1	1	1	0	0
Clind89_006612-T1	782	79	0.775	.	502	1	1	0	.	0	1	0	0	1	0	0	0
Clind89_000692-T1	1	348	0.775	.	884	1	1	0	.	1	1	1	1	1	1	0	0
Clind89_008002-T1	995	573	0.773	.	257	1	1	0	.	1	0	0	0	0	1	0	0
Clind89_003951-T2	977	866	0.77	.	103	1	1	0	.	1	1	1	1	1	1	0	0
Clind89_009747-T1	966	804	0.77	.	985	1	1	0	.	1	1	1	1	1	1	0	0
Clind89_010096-T1	10	944	0.77	.	7	1	1	0	.	1	1	1	1	1	1	0	0
Clind89_004053-T1	999	163	0.768	.	51	1	1	0	.	1	0	0	0	0	1	0	0
Clind89_008614-T1	975	885	0.76	.	739	1	1	0	.	1	1	1	1	1	1	0	0
Clind89_004987-T1	889	253	0.754	.	48	1	1	0	.	0	0	0	0	0	1	0	0
Clind89_007879-T1	942	569	0.749	.	45	1	1	0	.	1	1	1	0	1	1	0	0
Clind89_011249-T1	24	2	0.743	.	759	1	1	0	.	1	0	0	0	0	1	0	0
Clind89_010407-T1	885	671	0.741	.	139	1	1	0	.	1	1	1	1	1	1	0	0
Clind89_013211-T1	97	766	0.74	.	966	1	1	0	.	0	0	0	0	0	1	0	0
Clind89_004328-T1	347	613	0.739	.	826	1	1	0	.	1	1	1	1	0	1	0	0
Clind89_010720-T1	999	749	0.728	.	987	1	1	0	.	0	0	0	0	0	1	0	0
Clind89_008908-T1	992	421	0.727	.	939	1	1	0	.	1	1	1	1	1	1	0	0
Clind89_009199-T1	786	654	0.726	.	295	1	1	0	.	1	0	0	0	0	1	0	0
Clind89_012073-T1	531	164	0.723	.	614	1	1	0	.	1	1	1	1	1	1	0	0
Clind89_012240-T1	10	676	0.721	.	201	1	1	0	.	1	1	1	1	1	1	0	0
Clind89_006713-T1	9	111	0.721	.	884	1	1	0	.	1	0	0	0	0	1	0	0
Clind89_007532-T1	0	29	0.721	.	774	1	1	0	.	1	0	0	0	0	1	0	0
Clind89_013294-T1	58	196	0.716	.	829	1	1	0	.	0	1	0	0	0	1	0	0
Clind89_007407-T1	735	47	0.715	.	216	1	1	0	.	1	0	0	0	0	0	0	0
Clind89_009532-T1	587	198	0.714	.	651	1	1	0	.	1	1	1	1	1	1	0	0
Clind89_005767-T1	584	208	0.714	.	949	1	1	0	.	1	1	1	1	1	1	0	0
Clind89_009303-T1	964	688	0.712	.	527	1	1	0	.	1	1	1	1	1	1	0	0
Clind89_005868-T1	693	365	0.712	.	934	1	1	0	.	0	0	1	0	0	0	0	0
Clind89_004917-T1	434	134	0.711	.	889	1	1	0	.	1	1	1	1	1	1	0	0
Clind89_006835-T1	414	125	0.709	.	685	1	1	0	.	1	1	1	1	1	1	0	0
Clind89_010859-T1	996	299	0.707	.	4	1	1	0	.	1	1	1	1	1	1	0	0
Clind89_009742-T1	993	85	0.701	.	958	1	1	0	.	1	0	0	0	0	1	0	0
Clind89_000745-T1	991	421	0.69	.	456	1	1	0	.	1	0	0	0	0	1	0	0
Clind89_009417-T1	904	792	0.688	.	15	1	1	0	.	1	1	1	1	1	1	0	0
Clind89_008172-T1	991	896	0.684	.	688	1	1	0	.	1	0	0	0	0	1	0	0
Clind89_003025-T1	935	852	0.684	.	148	1	1	0	.	1	1	1	1	1	1	0	0
Clind89_011010-T1	585	745	0.683	.	447	1	1	0	.	1	1	1	1	1	1	0	0
Clind89_012123-T1	998	789	0.682	.	12	1	1	0	.	1	0	0	0	0	1	0	0
Clind89_008424-T1	988	686	0.681	.	929	1	1	0	.	0	0	0	0	0	1	0	0
Clind89_000160-T1	736	385	0.678	.	587	1	1	0	1.0	1	1	1	1	1	1	0	0
Clind89_010790-T1	0	203	0.676	.	506	1	1	0	.	1	1	1	1	1	1	0	0
Clind89_013410-T1	997	182	0.674	.	794	1	1	0	.	1	1	1	1	1	1	0	0
Clind89_007020-T1	864	806	0.668	.	608	1	1	0	.	1	1	1	1	1	1	0	0
Clind89_009873-T1	10	392	0.667	.	585	1	1	0	.	1	1	1	1	1	1	0	0
Clind89_002384-T1	65	522	0.663	.	994	1	1	0	.	1	1	1	1	1	1	0	0
Clind89_008353-T1	203	656	0.653	.	916	1	1	0	.	1	1	1	1	1	1	0	0
Clind89_002448-T1	997	533	0.652	.	47	1	1	0	0.0	0	1	0	0	1	0	0	0
Clind89_007629-T1	999	783	0.65	.	944	1	1	0	.	1	1	1	1	1	1	0	0
Clind89_002571-T1	561	169	0.643	.	87	1	1	0	.	1	1	1	1	1	1	0	0
Clind89_000076-T1	84	762	0.642	.	16	1	1	0	.	1	0	1	0	1	1	0	0
Clind89_005245-T1	979	754	0.641	.	836	1	1	0	.	1	1	1	1	1	1	0	0
Clind89_006506-T1	0	1	0.64	.	944	1	1	0	.	0	0	0	0	0	1	0	0
Clind89_002526-T1	997	634	0.638	.	474	1	1	0	.	1	1	1	1	1	1	0	0
Clind89_003445-T1	623	461	0.637	.	52	1	1	0	.	0	0	0	0	0	1	0	0
Clind89_005548-T1	928	716	0.635	.	24	1	1	0	.	0	1	1	0	1	1	0	0
Clind89_010945-T1	613	161	0.635	.	953	1	1	0	.	1	0	1	0	0	1	0	0
Clind89_001677-T1	976	54	0.633	.	414	1	1	0	.	1	1	0	0	0	1	0	0
Clind89_005422-T1	992	893	0.622	.	202	1	1	0	.	1	1	1	1	1	1	0	0
Clind89_013067-T1	689	254	0.622	.	42	1	1	0	.	0	0	0	0	0	1	0	0
Clind89_004927-T1	964	671	0.621	.	14	1	1	0	.	1	0	0	0	0	1	0	0
Clind89_010400-T1	3	504	0.617	.	935	1	1	0	.	1	1	1	1	1	1	0	0
Clind89_004634-T1	861	626	0.616	.	794	1	1	0	.	1	1	1	1	1	1	0	0
Clind89_006406-T1	794	251	0.616	.	428	1	1	0	.	0	0	0	1	1	0	0	0
Clind89_008442-T1	0	32	0.614	.	792	1	1	0	.	1	0	0	0	0	1	0	0
Clind89_001042-T1	737	554	0.611	.	424	1	1	0	.	1	1	1	1	1	1	0	0
Clind89_004090-T1	609	66	0.611	.	67	1	1	0	.	1	1	1	1	1	1	0	0
Clind89_001749-T1	609	113	0.607	.	759	1	1	0	.	1	0	0	0	1	1	0	0
Clind89_005653-T1	0	35	0.607	.	993	1	1	0	.	1	1	1	1	0	1	0	0
Clind89_012399-T1	712	62	0.604	.	114	1	1	0	.	1	1	1	1	1	1	0	0
Clind89_011694-T1	16	102	0.602	.	888	1	1	0	.	0	0	0	0	1	1	0	0
Clind89_007399-T1	0	247	0.601	.	863	1	1	0	.	1	1	1	1	1	1	0	0
Clind89_007843-T1	671	56	0.599	.	925	1	1	0	.	0	0	0	0	0	1	0	0
Clind89_001250-T1	955	371	0.594	.	7	1	1	0	.	1	1	1	1	1	1	0	0
Clind89_007815-T1	935	452	0.592	.	317	1	1	0	.	1	1	1	1	1	1	0	0
Clind89_009284-T1	624	664	0.586	.	592	1	1	0	.	1	0	0	0	1	1	0	0
Clind89_012528-T1	10	646	0.581	.	839	1	1	0	.	1	1	0	0	0	1	0	0
Clind89_009500-T1	5	411	0.58	.	994	1	1	0	.	1	1	1	1	1	1	0	0
Clind89_005549-T1	914	719	0.579	.	467	1	1	0	.	1	1	1	0	1	0	0	0
Clind89_010550-T1	1	13	0.577	.	556	1	1	0	.	0	0	0	0	0	1	0	0
Clind89_003898-T1	0	32	0.576	.	978	1	1	0	.	0	0	0	0	0	1	0	0
Clind89_004088-T1	0	21	0.575	.	811	1	1	0	.	0	0	0	0	1	1	0	0
Clind89_005806-T1	99	764	0.574	.	135	1	1	0	.	1	0	1	0	1	1	0	0
Clind89_008325-T1	0	203	0.574	.	523	1	1	0	.	0	1	1	0	0	1	0	0
Clind89_003761-T1	689	752	0.572	.	968	1	1	0	.	1	1	1	1	1	1	0	0
Clind89_009309-T1	995	247	0.569	.	12	1	1	0	.	1	1	1	1	1	1	0	0
Clind89_011300-T1	979	769	0.561	.	997	1	1	0	.	1	1	1	1	1	1	0	0
Clind89_001404-T1	973	88	0.555	.	465	1	1	0	.	1	1	1	1	1	1	0	0
Clind89_002015-T1	102	167	0.552	.	681	1	1	0	.	0	0	0	0	0	1	0	0
Clind89_006768-T1	998	791	0.544	.	889	1	1	0	.	1	1	1	1	1	1	0	0
Clind89_010019-T1	795	707	0.542	.	582	1	1	0	.	1	1	1	1	1	1	0	0
Clind89_013192-T1	0	9	0.542	.	976	1	1	0	.	0	0	0	0	0	1	0	0
Clind89_010116-T1	934	871	0.539	.	383	1	1	0	.	1	1	1	1	1	1	0	0
Clind89_010595-T1	928	838	0.539	.	9	1	1	0	.	1	1	1	1	0	1	0	0
Clind89_011773-T1	2	45	0.537	.	864	1	1	0	.	1	1	1	1	1	1	0	0
Clind89_000030-T1	1	342	0.536	.	956	1	1	0	.	1	1	1	1	1	1	0	0
Clind89_002426-T1	995	701	0.53	.	979	1	1	0	.	1	1	1	0	1	1	0	0
Clind89_002416-T1	0	59	0.523	.	531	1	1	0	.	0	0	0	0	0	1	0	0
Clind89_005436-T1	854	608	0.521	.	629	1	1	0	.	1	1	1	1	1	1	0	0
Clind89_001097-T1	932	473	0.52	.	961	1	1	0	.	1	0	0	0	0	0	0	0
Clind89_012636-T2	997	686	0.518	.	927	1	1	0	.	0	0	0	0	0	1	0	0
Clind89_003421-T1	804	565	0.514	.	102	1	1	0	.	1	1	1	1	1	1	0	0
Clind89_012482-T1	636	757	0.513	.	564	1	1	0	.	1	1	1	1	1	1	0	0
Clind89_004915-T1	0	6	0.51	.	961	1	1	0	.	1	0	0	0	0	1	0	0
Clind89_009294-T1	801	22	0.506	.	66	1	1	0	.	1	1	1	1	0	1	0	0
Clind89_008265-T1	0	206	0.503	.	974	1	1	0	.	0	0	1	1	0	1	0	0
Clind89_001605-T1	998	734	.	.	473	1	1	0	.	1	0	0	0	0	0	0	0
Clind89_009186-T1	994	837	.	.	23	1	1	0	.	1	1	1	1	1	1	0	0
Clind89_001959-T1	994	674	.	.	27	1	1	0	.	1	0	0	0	0	0	0	0
Clind89_006693-T1	992	602	.	.	55	1	1	0	.	0	0	0	0	0	1	0	0
Clind89_008341-T1	991	768	.	.	983	1	1	0	.	1	1	1	1	0	1	0	0
Clind89_005991-T2	989	667	.	.	496	1	1	0	.	1	1	1	1	1	1	0	0
Clind89_009359-T1	989	328	.	.	684	1	1	0	.	1	0	0	0	0	0	0	0
Clind89_000570-T1	985	774	.	.	844	1	1	0	.	0	0	0	0	1	1	0	0
Clind89_011428-T1	985	544	.	.	67	1	1	0	.	1	0	0	0	0	0	0	0
Clind89_001798-T1	985	555	.	.	517	1	1	0	.	0	0	0	0	0	1	0	0
Clind89_002246-T1	982	792	.	.	887	1	1	0	.	1	1	1	1	1	1	0	0
Clind89_003321-T1	979	772	.	.	846	1	1	0	.	1	1	1	1	1	1	0	0
Clind89_002575-T1	979	814	.	.	8	1	1	0	.	1	1	1	1	1	1	0	0
Clind89_013239-T1	979	635	.	.	298	1	1	0	.	1	1	1	1	0	1	0	0
Clind89_001187-T1	969	733	.	.	242	1	1	0	.	1	0	0	0	0	1	0	0
Clind89_000246-T1	968	691	.	.	982	1	1	0	.	1	1	0	0	1	0	0	0
Clind89_005951-T1	967	703	.	.	118	1	1	0	.	1	1	1	1	1	1	0	0
Clind89_011879-T1	967	756	.	.	62	1	1	0	.	1	1	1	1	1	1	0	0
Clind89_002517-T1	966	368	.	.	115	1	1	0	.	1	0	0	0	0	1	0	0
Clind89_001890-T1	963	574	.	.	911	1	1	0	.	0	0	0	0	0	1	0	0
Clind89_010922-T1	962	503	.	.	83	1	1	0	.	1	1	1	1	1	1	0	0
Clind89_008520-T1	962	543	.	.	17	1	1	0	.	0	0	0	0	0	1	0	0
Clind89_001841-T1	959	27	.	.	11	1	1	0	1.0	1	1	1	1	1	1	0	0
Clind89_005545-T1	956	594	.	.	35	1	1	0	.	1	1	1	0	1	1	0	0
Clind89_004228-T1	953	508	.	.	967	1	1	0	.	1	1	1	1	1	1	0	0
Clind89_011247-T1	951	747	.	.	879	1	1	0	.	0	0	0	0	0	1	0	0
Clind89_004158-T1	949	733	.	.	378	1	1	0	.	0	0	0	0	0	1	0	0
Clind89_004085-T1	943	564	.	.	138	1	1	0	.	1	0	0	0	0	0	0	0
Clind89_008389-T1	941	592	.	.	22	1	1	0	.	1	0	1	0	0	1	0	0
Clind89_004606-T1	939	176	.	.	675	1	1	0	.	1	1	1	1	1	1	0	0
Clind89_001432-T1	937	239	.	.	915	1	1	0	.	1	0	0	0	0	0	0	0
Clind89_005193-T1	935	128	.	.	815	1	1	0	.	1	1	1	1	1	1	0	0
Clind89_006386-T1	927	587	.	.	722	1	1	0	.	1	0	0	0	0	0	0	0
Clind89_001057-T1	924	649	.	.	12	1	1	0	.	1	1	1	1	1	1	0	0
Clind89_010761-T1	918	782	.	.	975	1	1	0	.	1	1	1	1	1	1	0	0
Clind89_008991-T1	918	685	.	.	3	1	1	0	.	1	1	1	1	1	1	0	0
Clind89_000550-T1	918	26	.	.	579	1	1	0	.	1	0	0	0	0	0	0	0
Clind89_003223-T1	916	57	.	.	759	1	1	0	.	1	0	0	0	1	1	0	0
Clind89_010608-T1	912	853	.	.	965	1	1	0	.	1	1	1	1	1	1	0	0
Clind89_011032-T1	907	682	.	.	98	1	1	0	.	1	0	0	0	0	1	0	0
Clind89_004717-T1	898	672	.	.	361	1	1	0	.	1	1	1	1	1	1	0	0
Clind89_010997-T1	894	528	.	.	697	1	1	0	.	1	1	1	1	1	1	0	0
Clind89_005235-T1	893	579	.	.	951	1	1	0	.	1	0	1	1	0	1	0	0
Clind89_011642-T1	887	713	.	.	21	1	1	0	.	1	1	1	1	1	1	0	0
Clind89_012636-T1	878	442	.	.	927	1	1	0	.	0	0	0	0	0	1	0	0
Clind89_011037-T1	877	607	.	.	281	1	1	0	.	1	0	0	0	0	1	0	0
Clind89_009308-T1	869	641	.	.	607	1	1	0	.	1	1	1	1	1	1	0	0
Clind89_012674-T1	868	752	.	.	989	1	1	0	.	1	1	1	1	1	1	0	0
Clind89_004611-T1	865	641	.	.	34	1	1	0	.	1	1	1	1	1	1	0	0
Clind89_010211-T1	864	535	.	.	914	1	1	0	.	0	0	0	0	0	1	0	0
Clind89_000005-T1	858	759	.	.	609	1	1	0	.	1	1	1	1	1	1	0	0
Clind89_006192-T1	849	807	.	.	22	1	1	0	.	1	1	1	1	1	1	0	0
Clind89_003471-T1	847	575	.	.	942	1	1	0	.	1	1	1	1	1	1	0	0
Clind89_007742-T1	828	433	.	.	928	1	1	0	.	1	0	0	0	0	1	0	0
Clind89_012543-T1	825	561	.	.	155	1	1	0	.	1	1	1	1	1	1	0	0
Clind89_009867-T1	814	261	.	.	935	1	1	0	.	1	0	0	0	0	0	0	0
Clind89_001258-T1	795	579	.	.	722	1	1	0	.	1	1	1	1	1	1	0	0
Clind89_011089-T1	792	561	.	.	97	1	1	0	.	1	0	0	0	0	1	0	0
Clind89_002901-T1	791	773	.	.	893	1	1	0	.	1	1	1	1	1	1	0	0
Clind89_004648-T1	788	536	.	.	913	1	1	0	.	1	1	1	1	1	1	0	0
Clind89_005104-T1	785	504	.	.	445	1	1	0	.	1	1	1	1	1	1	0	0
Clind89_005360-T1	783	382	.	.	986	1	1	0	.	1	1	1	1	1	1	0	0
Clind89_005409-T1	782	789	.	.	571	1	1	0	.	1	1	1	1	1	1	0	0
Clind89_010179-T1	782	684	.	.	187	1	1	0	.	1	0	0	0	0	1	0	0
Clind89_005528-T1	778	501	.	.	45	1	1	0	.	1	1	1	1	1	1	0	0
Clind89_008788-T1	775	552	.	.	161	1	1	0	.	1	1	1	1	1	1	0	0
Clind89_009952-T1	764	585	.	.	848	1	1	0	.	1	1	1	1	1	1	0	0
Clind89_008393-T1	754	493	.	.	35	1	1	0	.	1	1	1	1	1	1	0	0
Clind89_004268-T1	746	58	.	.	756	1	1	0	.	1	0	0	0	0	1	0	0
Clind89_004339-T1	738	812	.	.	602	1	1	0	.	1	1	1	1	1	1	0	0
Clind89_013053-T1	737	669	.	.	23	1	1	0	.	1	1	1	1	1	1	0	0
Clind89_001376-T1	699	128	.	.	561	1	1	0	.	1	1	1	0	0	1	0	0
Clind89_010270-T1	692	408	.	.	739	1	1	0	.	1	0	1	1	1	1	0	0
Clind89_013191-T1	657	637	.	.	77	1	1	0	.	1	1	1	1	1	1	0	0
Clind89_002013-T1	657	313	.	.	795	1	1	0	.	1	0	0	0	0	1	0	0
Clind89_011562-T1	635	613	.	.	4	1	1	0	.	1	1	1	1	1	1	0	0
Clind89_005381-T1	607	516	.	.	752	1	1	0	.	0	0	0	0	0	1	0	0
Clind89_001055-T1	592	22	.	.	845	1	1	0	.	1	0	0	0	0	0	0	0
Clind89_000359-T1	567	605	.	.	931	1	1	0	.	1	1	1	1	1	1	0	0
Clind89_004936-T1	564	477	.	.	594	1	1	0	.	1	0	0	0	0	1	0	0
Clind89_010987-T1	558	293	.	.	821	1	1	0	.	0	0	0	0	0	1	0	0
Clind89_007018-T1	529	198	.	.	846	1	1	0	.	1	1	1	1	1	1	0	0
Clind89_001264-T1	516	527	.	.	16	1	1	0	.	1	1	1	1	1	1	0	0
Clind89_009536-T2	514	617	.	.	36	1	1	0	.	1	1	1	1	1	1	0	0
Clind89_009378-T1	507	606	.	.	37	1	1	0	.	1	0	1	0	0	1	0	0
Clind89_004859-T1	504	455	.	.	978	1	1	0	.	0	0	0	0	0	1	0	0
Clind89_005603-T1	431	557	.	.	592	1	1	0	.	1	1	1	1	1	1	0	0
Clind89_012481-T1	428	526	.	.	951	1	1	0	.	1	1	1	1	1	1	0	0
Clind89_005521-T1	418	744	.	.	689	1	1	0	.	1	1	1	1	1	1	0	0
Clind89_006639-T1	415	594	.	.	606	1	1	0	.	1	1	1	1	1	1	0	0
Clind89_009890-T1	368	606	.	.	815	1	1	0	.	1	1	1	1	1	1	0	0
Clind89_009545-T1	95	548	.	.	759	1	1	0	.	1	1	1	1	1	1	0	0
Clind89_001287-T1	49	536	.	.	978	1	1	0	.	1	1	1	1	1	1	0	0
Clind89_013078-T1	12	555	.	.	543	1	1	0	.	1	1	1	1	1	1	0	0
Clind89_008769-T1	10	763	.	.	911	1	1	0	.	1	0	0	0	0	0	0	0
Clind89_010932-T1	10	727	.	.	426	1	1	0	.	1	0	0	0	0	0	0	0
Clind89_010665-T1	8	514	.	.	871	1	1	0	.	1	1	1	1	1	1	0	0
