# Supplementary material for: What lies behind the large genome of Colletotrichum lindemuthianum
Source: Front Fungal Biol. 2024 Oct 15;5:1459229. doi: 10.3389/ffunb.2024.1459229 (PMC11518743; doi:10.3389/ffunb.2024.1459229)
Supplement: Suplementary Table 5 — Secondary metabolites clusters in Colletotrichum lindemuthianum. [file Table5.xlsx]

## Sheet: Table S5
Table S5. Secondary metabolites clusters in Colletotrichum lindemuthianum
Region	Type	From	To	Most similar known cluster	Similarity
Region 10.1	NRPS	999.87	1,050,942
Region 105.1	NRPS-like	202.83	246.669
Region 107.1	T1PKS	800.439	850.307
Region 107.2	T1PKS	987.119	1,031,491	pseurotin / azaspirene	0.4
Region 107.3	NRPS	1,533,876	1,580,276
Region 12.1	NRPS	564.339	604.468	aspirochlorine	0.09
Region 12.2	NRPS	610.225	657.958
Region 124.1	NRPS-like	358.253	401.551	biotin	0.66
Region 17.1	terpene	966.795	988.09
Region 17.2	T1PKS	1,292,592	1,335,735
Region 17.3	T1PKS	2,178,175	2,201,084	naphthalene	0.22
Region 17.4	T1PKS	3,383,610	3,409,286	cercosporin	0.31
Region 17.5	T1PKS	4,444,939	4,492,556
Region 17.6	NRPS	4,778,728	4,832,931
Region 25.1	NRPS	1,126,942	1,174,508	chrysogine	1
Region 25.2	T1PKS	2,037,179	2,084,578
Region 30.1	NRPS-like	512.331	554.598
Region 30.2	terpene	672.705	693.888
Region 30.3	NRPS	993.645	1,042,124
Region 30.4	T1PKS	1,140,063	1,219,593
Region 34.1	T1PKS	164.176	209.927
Region 51.1	T1PKS	117.148	165.378
Region 56.1	indole	1,211,820	1,226,456
Region 56.2	indole	1,345,321	1,366,703
Region 56.3	T1PKS	2,450,311	2,498,869
Region 56.4	NRPS-like	3,740,215	3,800,074
Region 57.1	terpene	269.881	286.848
Region 57.2	NRPS-like	1,067,228	1,111,434	EQ-4	1
Region 57.3	terpene	1,210,444	1,232,125	squalestatin S1	0.4
Region 59.1	T1PKS	1,984,702	2,033,027	alternapyrone	1
Region 59.2	NRPS-like,betalactone	2,128,431	2,172,379
Region 62.1	T1PKS	210.646	258.583
Region 64.1	indole	1,089,694	1,111,304
Region 64.2	NRPS	2,295,550	2,341,439	dimethylcoprogen	1
Region 70.1	terpene	618.077	640.33
Region 70.2	indole	754.622	776.069
Region 70.3	T1PKS	1,286,110	1,333,712
Region 8.1	T1PKS	793.799	843.534	monacolin K	0.22
Region 83.1	terpene	204.36	225.659
Region 83.2	T1PKS	1,753,805	1,799,002
Region 83.3	NRPS	2,091,955	2,146,168	apicidin	0.27
Region 83.4	NRPS,T1PKS	2,394,144	2,448,144
Region 88.1	T1PKS	1.326	27.028
Region 88.2	T1PKS,terpene	42.357	89.81
Region 89.1	fungal-RiPP	136.454	173.63
Region 9.1	T3PKS	29.222	70.694
Region 91.1	NRPS	1,403,609	1,451,212
