# Supplementary material for: What lies behind the large genome of Colletotrichum lindemuthianum
Source: Front Fungal Biol. 2024 Oct 15;5:1459229. doi: 10.3389/ffunb.2024.1459229 (PMC11518743; doi:10.3389/ffunb.2024.1459229)
Supplement: Suplementary Table 6 — RIP index value of different fungal genomes. [file Table6.xlsx]

## Sheet: Table S6
Table S6. RIP index value of different fungi genomes
Species	RIP index value
	Product¹	Substrate²	Composite³
Alternaria alternata	2.03	0.64	1.39
Aspergillus niger	0	0	0
Beauveria bassiana	2.17	0.17	2
Botrytis cinerea	0	0	0
Colletotrichum fioriniae	1.87	0.19	1.68
Colletotrichum gloeosporioides	2.27	0.3	1.98
Colletotrichum graminicola	2.61	0.35	2.26
Colletotrichum higginsianum	1.86	0.35	1.5
Colletotrichum lindemuthianum	1.49	0.37	1.12
Colletotrichum orbiculare	1.84	0.44	1.4
Colletotrichum orchidophilum	1.74	0.24	1.51
Colletotrichum sidae	1.82	0.45	1.37
Colletotrichum spinosum	1.86	0.45	1.41
Colletotrichum tofieldiae	2.08	0.38	1.7
Colletotrichum trifolii	1.72	0.45	1.27
Fusarium oxysporum	1.93	0.37	1.56
Leptosphaeria maculans	2.1	0.49	1.61
Metarhizium anisopliae	1.86	0.34	1.53
Moniliophthora roreri	0	0	0
Neurospora crassa	1.59	0.44	1.14
Pyricularia oryzae	0	0	0
Rhizoctonia solani	0	0	0
Saccharomyces cerevisiae	0	0	0
Schizosaccharomyces pombe	0	0	0
Sclerotinia sclerotiorum	0	0	0
Trichoderma virens	1.74	0.47	1.28
Ustilago maydis	0	0	0
Verticillium dahliae	1.52	0.17	1.35
Zymoseptoria tritici	1.92	0.39	1.53
¹Product Index Value [TpA/ ApT]: 0.8 ≤ x ≥ 1.1. Values greater than 1.1 indicates that the genomic region is RIP affected. Values below 0.8 indicate that a region is not RIP affected. Margolin et al. 1998 and Selker et al. 2003
²Substrate Index Value [CpA +TpG/ ApC + GpT]: 0.75 ≥ x. values less than 0.75 are RIP affected. Margolin et al. 1998 and Selker et al. 2003
³Composite Index Value [(TpA/ ApT) – (CpA + TpG/ ApC + GpT)]: x ≥ 0. Therefore, a positive RIP composite index value implies that the region is RIP affected. Lewis et al. 2009
